# Supplementary material for: Genome-Wide Characterization of the Phosphate Starvation Response in Schizosaccharomyces pombe
Source: BMC Genomics. 2012 Dec 12;13:697. doi: 10.1186/1471-2164-13-697 (PMC3556104; doi:10.1186/1471-2164-13-697)
Supplement: Additional file 2 — Table S1. Microarray Results for Genes Identified in the Pi Starvation Time Course. Genes induced following two hours (fast response, bold) or four hours (slow response) of Pi depletion were tabulated and their normalized expression levels (to t=0 min) are shown. Induction thresholds for the fast response were set at ≥ 2σ + median log2 fold change for each time point (1.00 log2 fold change at 120 minutes, 1.24 log2 fold change at 240 minutes). Genes above threshold at both 120 minutes and 240 minutes post-starvation were classified as the rapid response. Genes above only the 240-minute threshold were classified as the slow response. [file 1471-2164-13-697-S2.xlsx]

## Sheet: Table 1
Table 1. Microarray Results for Genes Identified in the Pi Starvation Time Course
Systematic ID	Name	Descriptiona	[t=30 min/pool]b	[t=60 min/pool]b	[t=120 min/pool]b, c	[t=240 min/pool]b,d
SPAC1002.17c	urg2+	uracil phosphoribosyltransferase (predicted)	1.1629	-0.28893	3.22012	2.10103
SPAC10F6.06	vip1+	RNA-binding protein Vip1	0.488917	0.324163	1.39733	2.16868
SPAC11H11.06	arp2+	ARP2/3 actin-organizing complex subunit Arp2	0.421997	0.399122	0.82004	1.30325
SPAC13C5.04	--	amidotransferase (predicted)	-0.648392	-0.372947	1.04732	1.62679
SPAC13G7.02c	ssa1+	heat shock protein Ssa1 (predicted)	0.417002	0.0610786	2.68877	2.01523
SPAC140.01	sdh2+	succinate dehydrogenase (ubiquinone) iron-sulfur protein subunit (predicted)	0.859415	1.09848	1.26653	1.42714
SPAC1486.01	--	manganese superoxide dismutase (predicted)	-0.548645	-0.409761	0.590179	1.59222
SPAC14C4.01c	--	DUF1770 family protein	-0.384942	-0.191044	0.654513	1.80441
SPAC14C4.11	--	polyphosphate synthetase (predicted)	-0.138436	0.322353	0.660595	1.98091
SPAC15A10.05c	mug182+	NADX epimerase (predicted)	-0.165399	-0.0877081	0.252196	1.25938
SPAC15E1.02c	--	DUF1761 family protein	-0.398257	-0.747619	-0.531404	1.41731
SPAC1635.01	--	mitochondrial outer membrane voltage-dependent anion-selective channel (predicted)	0.608006	0.683719	0.890814	1.88166
SPAC167.06c	mug143+	sequence orphan	-0.855496	-0.662187	0.528545	1.25748
SPAC1705.03c	ecm33+	cell wall protein Ecm33	1.10954	0.853256	1.27407	1.75367
SPAC17A2.13c	rad25+	14-3-3 protein Rad25	0.474509	0.496415	0.971403	1.92045
SPAC19B12.08	atg4+	Atg8 deconjugator Atg4 (predicted)	0.103202	-0.0168803	0.789152	1.24409
SPAC19G12.06c	hta2+	histone H2A beta	-0.00113861	0.341745	1.04743	1.47167
SPAC19G12.09	--	NADH/NADPH dependent indole-3-acetaldehyde reductase AKR3C2	0.344553	0.229468	1.92511	3.19228
SPAC212.09c	--	pseudogene	0.799094	0.903798	0.342617	2.20449
SPAC212.10	--	pseudogene malic acid transport protein	1.30235	1.38752	0.849311	1.81578
SPAC22A12.11	dak1+	dihydroxyacetone kinase Dak1	-0.0300529	0.0156135	0.508746	1.24617
SPAC22F8.05	--	alpha,alpha-trehalose-phosphate synthase (predicted)	0.166196	0.0485097	1.87515	2.40694
SPAC22H10.13	zym1+	metallothionein Zym1	-0.775384	-0.772868	0.00657659	2.07268
SPAC22H12.01c	mug35+	sequence orphan	-0.596506	-0.505441	1.69071	2.40567
SPAC23C11.05	--	inorganic pyrophosphatase (predicted)	0.581496	0.691778	0.626678	1.35204
SPAC23C4.05c	--	LEA domain protein	0.73368	0.776555	1.18328	1.26265
SPAC23D3.11	ayr1+	1-acyldihydroxyacetone phosphate reductase (predicted)	-0.219888	-0.156357	0.802643	1.28198
SPAC23H3.15c	--	sequence orphan	-0.452228	-0.379209	0.838907	2.09633
SPAC24B11.05	--	pyrimidine 5'-nucleotidase (predicted)	0.327269	-0.205588	0.75761	1.25629
SPAC25B8.12c	--	nucleotide-sugar phosphatase (predicted)	0.824061	0.703507	0.719566	1.61897
SPAC25G10.01	--	RNA-binding protein	0.176621	0.368475	1.35348	2.54836
SPAC26F1.04c	etr1+	enoyl-[acyl-carrier protein] reductase (predicted)	-0.305894	-0.409622	1.32416	1.3029
SPAC26F1.07	--	glucose 1-dehydrogenase (NADP+) (predicted)	-0.120878	-0.0621095	1.31812	1.97695
SPAC27D7.09c	--	But2 family protein	0.090756	0.731693	2.13492	2.24896
SPAC27D7.10c	--	dubious	-0.183653	0.529413	1.89503	1.87531
SPAC29A4.17c	--	mitocondrial FUN14 family protein	0.130382	-0.0312239	1.21323	1.87548
SPAC29B12.03	spd1+	ribonucleotide reductase (RNR) inhibitor	-0.435694	-0.361805	-0.16922	1.39693
SPAC2E1P3.05c	--	fungal cellulose binding domain protein	0.772113	0.664544	1.23925	1.9289
SPAC30D11.01c	--	alpha-glucosidase (predicted)	-0.421161	-0.410661	0.421184	1.27394
SPAC31G5.12c	maf1+	repressor of RNA polymerase III Maf1	-0.469582	-0.241846	0.619891	1.31141
SPAC328.03	tps1+	alpha,alpha-trehalose-phosphate synthase [UDP-forming]	0.353666	0.303674	2.27262	2.46373
SPAC3C7.05c	mug191+	alpha-1,6-mannanase (predicted)	-0.26989	-0.221538	0.844363	1.27577
SPAC3C7.13c	--	glucose-6-phosphate 1-dehydrogenase (predicted)	-0.14568	-0.410569	-0.0292051	1.24521
SPAC3C7.14c	obr1+	ubiquitinated histone-like protein Uhp1	0.91801	1.03265	0.539451	2.35458
SPAC3G6.07	--	dubious	-0.82178	-0.520024	0.0402219	1.42619
SPAC458.04c	dli1+	dynein intermediate light chain Dli1/Dil1	-0.650352	-0.327722	0.477149	1.42594
SPAC4A8.04	isp6+	vacuolar serine protease Isp6	0.606613	-0.335476	2.0673	1.99428
SPAC4D7.02c	--	glycerophosphoryl diester phosphodiesterase (predicted)	0.0102876	0.12717	0.935731	2.29974
SPAC4H3.08	--	3-hydroxyacyl-CoA dehydrogenase (predicted)	-0.756552	-0.681984	-0.912976	1.30503
SPAC513.02	--	phosphoglycerate mutase family	-0.761321	-0.491578	0.52014	1.32935
SPAC513.07	--	flavonol reductase/cinnamoyl-CoA reductase family	0.30666	0.575528	2.164	1.95915
SPAC57A10.09c	nhp6+	High-mobility group non-histone chromatin protein (predicted)	-0.235496	-0.177372	0.845078	1.51395
SPAC637.03	--	conserved fungal protein	-0.0420333	0.11315	1.2601	2.15408
SPAC6B12.03c	--	HbrB family protein	-0.716994	-0.686562	-0.496972	1.6084
SPAC6F12.03c	fsv1+	SNARE Fsv1	-0.041738	0.0252408	0.865119	1.3544
SPAC750.08c	--	NAD-dependent malic enzyme (predicted), partial	0.52167	0.660187	0.217745	2.12827
SPAC806.11	--	dubious	-1.22776	-0.554964	0.0924053	1.31502
SPAC8C9.03	cgs1+	cAMP-dependent protein kinase regulatory subunit Cgs1	0.0392814	0.057815	1.23354	1.48509
SPAC977.13c	--	hydrolase, pseudogene	-0.170497	-0.727304	1.26331	1.26661
SPAC9E9.02	--	dubious	-1.19375	-0.581258	-1.7872	1.85938
SPAC9E9.11	plr1+	pyridoxal reductase Plr1	0.409293	0.533336	1.45242	1.97794
SPACUNK4.15	--	2',3'-cyclic-nucleotide 3'-phosphodiesterase (predicted)	-0.236101	-0.173487	0.571477	1.43415
SPACUNK4.16c	--	alpha,alpha-trehalose-phosphate synthase (predicted)	-0.475126	-0.39837	1.15553	1.30686
SPAP32A8.02	--	xylose and arabinose reductase (predicted)	0.0909762	0.133756	1.16918	1.79571
SPAP8A3.04c	hsp9+	heat shock protein Hsp9	0.475264	-0.152812	1.26021	3.64719
SPAPB15E9.01c	--	sequence orphan	0.803809	1.01254	0.692435	1.70071
SPAPB1E7.05	gde1+	glycerophosphoryl diester phosphodiesterase Gde1 (predicted)	-0.535613	-0.253318	0.791491	1.72547
SPAPB8E5.04c	--	Niemann-Pick disease type C2 protein hE1 homolog (predicted)	0.826078	0.865878	0.888526	1.96842
SPAPJ691.02	--	yippee-like protein	-0.585503	-0.0881093	0.517044	1.59048
SPBC1105.05	exg1+	glucan 1,6-beta-glucosidase Exg1	0.374344	0.0607143	0.908784	1.43307
SPBC119.03	--	human COMT homolog 1	-0.268351	-0.491141	0.805451	2.22503
SPBC11C11.06c	--	sequence orphan	0.197829	0.031179	1.93288	2.12346
SPBC1271.09	--	glycerophosphodiester transporter (predicted)	-0.116676	0.782427	3.23501	4.11499
SPBC12C2.12c	glo1+	glyoxalase I	-0.135428	-0.00977813	0.665396	1.87514
SPBC14F5.04c	pgk1+	phosphoglycerate kinase Pgk1 (predicted)	1.09335	1.32764	1.83025	1.89271
SPBC1604.05	pgi1+	glucose-6-phosphate isomerase (predicted)	0.119273	0.311107	0.634318	1.38144
SPBC1652.01	--	ribosomal RNA processing element (RRPE)-binding protein (predicted)	-0.695854	-0.33313	1.40616	2.62936
SPBC1685.13	fhn1+	Fhn1 plasma membrane organization protein	1.63368	1.64805	2.03038	2.9911
SPBC1685.14c	--	Vid27 family protein	0.0686409	0.084919	0.747215	1.25146
SPBC16A3.02c	--	mitochondrial conserved protein (predicted)	0.0410185	-0.342633	0.592084	1.4913
SPBC16D10.08c	--	heat shock protein Hsp104 (predicted)	0.332627	0.13094	2.46524	1.40484
SPBC16E9.16c	lsd90+	Lsd90 protein	-0.408468	0.0230091	0.394808	2.70561
SPBC16H5.02	pfk1+	6-phosphofructokinase (predicted)	0.460347	0.60602	0.437557	1.41397
SPBC16H5.06	rip1+	ubiquinol-cytochrome-c reductase complex subunit 5	0.892656	1.12294	1.22786	1.26893
SPBC1773.02c	--	thioredoxin peroxidase (predicted)	0.359163	-0.120365	0.879585	1.61526
SPBC1815.01	eno101+	enolase (predicted)	1.04483	1.03961	0.898477	1.24175
SPBC19C7.04c	--	conserved fungal protein	0.483147	-0.00864537	1.18936	2.3501
SPBC215.05	gpd1+	glycerol-3-phosphate dehydrogenase Gpd1	0.555227	0.455116	1.37273	2.24077
SPBC215.11c	--	aldo/keto reductase, unknown biological role	-0.598365	-0.667883	-0.057895	1.25821
SPBC216.03	--	conserved fungal protein	-0.691339	-0.370076	0.714079	1.39213
SPBC21B10.04c	nrf1+	GTPase regulator Nrf1	0.0486761	0.613802	1.44464	2.63058
SPBC21C3.19	--	SBDS family protein Rtc3 (predicted)	0.408157	0.107763	2.57087	2.36989
SPBC21H7.06c	--	inositol metabolism protein Opi10 (predicted)	-0.452172	0.108229	1.32921	1.25761
SPBC23G7.11	mag2+	DNA-3-methyladenine glycosidase Mag2	-0.817248	-0.845968	-0.367759	1.29356
SPBC2A9.02	--	NAD dependent epimerase/dehydratase family protein	0.35508	0.454434	0.907832	2.03757
SPBC2D10.05	exg3+	glucan 1,3-beta-glucosidase Exg3	-0.0647167	-0.040167	1.15975	1.50629
SPBC30D10.14	--	dienelactone hydrolase family (predicted)	0.101314	0.155137	1.88674	1.87315
SPBC32F12.03c	gpx1+	glutathione peroxidase Gpx1	-1.12672	-1.13179	0.634627	1.79651
SPBC32F12.12c	--	Golgi membrane protein involved in vesicle-medated transport (predicted)	0.815108	0.809106	0.987579	1.30298
SPBC32H8.12c	act1+	actin Act1	1.09985	1.11783	1.21477	1.60316
SPBC36.03c	--	spermidine family transporter (predicted)	-0.733905	-0.358286	0.934481	1.35565
SPBC3D6.02	but2+	But2 family protein But2	1.27026	1.57435	0.934667	1.67599
SPBC3E7.02c	hsp16+	heat shock protein Hsp16	-0.397023	-0.0900695	3.09168	2.84543
SPBC56F2.06	mug147+	sequence orphan	0.166904	0.488337	2.16052	3.00129
SPBC660.05	--	conserved fungal protein	-0.906629	-0.66511	1.0111	2.11936
SPBC660.06	--	conserved fungal protein	0.389347	0.139124	0.420894	1.62121
SPBC660.07	ntp1+	alpha,alpha-trehalase Ntp1	0.0761502	0.0752194	1.8341	1.8728
SPBC725.03	--	pyridoxamine 5'-phosphate oxidase (predicted)	-0.49375	-0.547808	1.8081	2.05707
SPBC725.09c	hob3+	BAR adaptor protein Hob3	1.10206	1.08128	1.11551	1.66202
SPBC725.10	--	tspO homolog/ peripheral benzodiazepine receptor homolog	0.131962	0.20142	1.96122	3.11043
SPBC800.11	--	inosine-uridine preferring nucleoside hydrolase (predicted)	-0.10232	-0.574205	0.395293	1.70515
SPBC8E4.01c	--	inorganic phosphate transporter (predicted)	0.129652	0.949878	1.67549	2.15422
SPBC8E4.04	--	aldo/keto reductase involved in pentose catabolism (predicted)	-0.0958097	-0.30791	-0.0512849	1.60752
SPBC9B6.08	clc1+	clathrin light chain	0.434263	0.543148	0.825607	1.41208
SPBCPT2R1.07c	--	pseudogene malic enzyme (predicted)	0.730241	0.824478	0.46346	2.15978
SPBCPT2R1.10	--	pseudogene	1.10968	1.20387	0.646892	1.43031
SPBP23A10.16	sdh4+	TIM22 inner membrane protein import complex anchor subunit Tim18	0.735351	0.990413	0.949542	1.60361
SPBP4G3.02	pho1+	acid phosphatase Pho1	0.0586016	1.11183	2.01573	2.98605
SPBP8B7.24c	atg8+	autophagy associated protein Atg8	-0.0859529	-0.239627	0.743488	1.25525
SPBPB21E7.08	--	pseudogene	-0.817707	-0.877395	0.73004	1.27702
SPBPB2B2.05	--	peptidase family C26 protein	-1.30778	-0.518303	1.40247	1.8471
SPBPB2B2.06c	--	phosphoprotein phosphatase (predicted)	0	0	0	5.1903
SPBPB7E8.01	--	sequence orphan	-0.909985	-0.207987	1.30208	1.77056
SPCC1020.06c	tal1+	transaldolase (predicted)	0.150433	0.339087	0.43194	1.84752
SPCC11E10.01	--	cystathionine beta-lyase (predicted)	0.152151	0.323472	1.14079	1.82373
SPCC1235.01	--	sequence orphan	-0.223889	-0.187673	0.199377	1.24109
SPCC1322.04	fyu1+	UTP-glucose-1-phosphate uridylyltransferase Fyu1	0.0278641	0.318736	1.17374	1.69152
SPCC1322.10	--	cell wall protein Pwp1	1.06845	1.37635	1.59587	1.68843
SPCC1322.14c	vtc4+	vacuolar transporter chaperone (VTC) complex subunit (predicted)	0.119386	0.428352	0.71778	1.63087
SPCC1393.12	--	sequence orphan	-0.753698	-0.411816	-0.989954	1.72902
SPCC13B11.01	adh1+	alcohol dehydrogenase Adh1	0.939117	1.04767	1.11179	1.54895
SPCC18.01c	adg3+	beta-glucosidase Adg3 (predicted)	0.142627	0.795282	1.33488	1.46842
SPCC1840.06	atp5+	F0-ATPase delta subunit (predicted)	-0.052997	-0.0154891	0.585997	1.4386
SPCC191.01	--	sequence orphan	-0.440136	-0.254694	1.10132	1.63188
SPCC24B10.21	tpi1+	triosephosphate isomerase	0.840073	0.909056	0.823379	1.85326
SPCC330.06c	--	thioredoxin peroxidase (predicted)	0.434465	0.708896	1.64774	1.73437
SPCC338.12	pbi2+	proteinase B inhibitor Pbi2 (predicted)	-1.01063	-1.36475	1.27458	2.32708
SPCC338.18	--	sequence orphan	-0.959001	-0.521619	1.19014	1.70881
SPCC576.03c	tpx1+	thioredoxin peroxidase Tpx1	0.317276	0.288536	0.755542	1.35047
SPCC622.08c	hta1+	histone H2A alpha	0.213902	0.60411	0.903594	1.58484
SPCC622.09	htb1+	histone H2B Htb1	0.319202	0.582778	0.941826	1.2702
SPCC63.14	--	conserved fungal protein	0.361627	0.362923	1.13125	1.76381
SPCC736.15	pil1+	eisosome protein Pil1	1.11263	1.18117	1.01539	1.7635
SPCC757.07c	ctt1+	catalase	0.269593	0.333137	0.838416	1.57577
SPCC794.12c	mae2+	malic enzyme, malate dehydrogenase (oxaloacetate decarboxylating), Mae2	0.494395	0.699028	0.0838377	2.22425
SPCC830.08c	yop1+	ER membrane protein DP1/Yop1	0.611339	0.583248	0.979551	1.32209
SPCC965.06	--	potassium channel subunit (predicted)	0.567783	0.270688	0.932682	1.90845
SPCC965.07c	gst2+	glutathione S-transferase Gst2	0.909028	0.767424	0.993332	2.45095
SPCP31B10.06	mug190+	C2 domain protein	-0.497514	-0.439294	0.797487	1.31962
aDescriptions for each gene product are provided from the S.pombe GeneDB: http://old.genedb.org/genedb/pombe/index.jsp [53]
bLog2 expression ratios for each time point were normalized to the t=0 min expression values. Genes classified as having a fast response are shown in bold. See text for details.
cThe threshold for induction at t=120 min was set to ≥ 1.00 (Log2 scale). See text for details.
dThe threshold for induction at t=120 min was set to ≥ 1.24 (Log2 scale). See text for details
