# Supplementary material for: Genome-Wide Characterization of the Phosphate Starvation Response in Schizosaccharomyces pombe
Source: BMC Genomics. 2012 Dec 12;13:697. doi: 10.1186/1471-2164-13-697 (PMC3556104; doi:10.1186/1471-2164-13-697)
Supplement: Additional file 3 — Table S2. Microarray Results for Genes Regulated by Pi Starvation, pho7+, and/or csk1+. Genes induced following Pi starvation, in pho7+ versus pho7Δ cells during Pi starvation, or in csk1Δ versus csk1+ cells in non-stressed (high-Pi) conditions were tabulated and analyzed for orthologs in the S. cerevisiae PHO pathway. Induction thresholds were set at ≥ 1.8 fold-change with a p-value ≤ 0.10. Values shown are the average of two independent replicates. [file 1471-2164-13-697-S3.xlsx]

## Sheet: Table 2
Table 2. Microarray results for genes regulated by Pi-starvation, pho7+, and/or csk1+
Systemic ID	Name	Descriptiona	S. cerevisiae Ortholog(s)b	[pho7+-Pi/pho7++Pi]	p-value	[pho7+/pho7Δ] +Pi	p-Value	[pho7+/pho7Δ] -Pi	p-value	[csk1+/csk1Δ] +Pi	p-value	[csk1+/csk1Δ] -Pi	p-value	[pho7+csk1+/pho7Δcsk1Δ] +Pi	p-value	[pho7+csk1+/pho7Δcsk1Δ] -Pi	p-value	[csk1Δ/pho7Δcsk1Δ] +Pi	p-value	[csk1Δ/pho7Δcsk1Δ] -Pic	PHO Orthologd	Pho4-regulated Orthologd
SPAC1002.17c	urg2+	uracil phosphoribosyltransferase (predicted)	YHR128W	1.2145	0.0552136	-1.09201	1	-0.612532	1	1.06951	1	0.398514	0.165683	-0.274145	1	0.438853	0.37925	-1.0347	1	1.4715	--	--
SPAC1002.19	urg1+	GTP cyclohydrolase II (predicted)	NONE	1.39753	0.0441708	-1.66353	1	-0.993489	1	0.988034	1	0.144621	0.126601	-0.644246	1	0.279034	0.415392	-1.22481	1	1.20568	--	--
SPAC1039.02	--	phosphoprotein phosphatase (predicted)	YHR202W	1.3762	0.0303732	-1.05004	1	-1.23242	1	0.207315	1	0.68082	0.0966256	0.82826	0.399946	1.33229	0.296543	0.478651	0.439084	2.84612	--	--
SPAC13F5.07c	--	zf PARP type zinc finger protein	NONE	0.944557	0.0410552	-0.0436878	1	0.29792	0.279516	0.0532094	1	0.492802	0.105934	0.0154379	0.473546	0.925394	0.122277	-0.396212	1	-0.11297	--	--
SPAC13G7.02c	ssa1+	heat shock protein Ssa1 (predicted)	YBR169C, YJR045C, YER103W, YLL024C, YJL034W, YAL005C, YBL075C, YPL106C, YEL030W	0.752459	0.144758	0.496221	0.17263	0.971841	0.0115509	-0.378065	0.0965666	0.640814	0.0350478	-1.60021	1	-0.188583	1	-1.17527	1	-0.0755773	++	--
SPAC1786.02	--	phospholipase (predicted)	YMR006C, YMR008C, YOL011W	-0.459743	1	1.44004	0.00467385	1.06826	0.0553023	-0.0517122	0.174524	-0.21582	1	1.61545	0.0373972	1.36275	0.0270877	1.74242	0.00572834	1.3441	--	--
SPAC17G6.13	slt1+	sequence orphan Slt1	NONE	0.857995	0.0994528	0.418197	0.0273578	0.872303	0.0626641	-0.0791612	0.00206492	0.823437	0.0121262	-0.390253	1	0.642284	0.245435	-0.250769	1	0.507073	--	--
SPAC19G12.09	--	NADH/NADPH dependent indole-3-acetaldehyde reductase AKR3C2	YDL124W	0.932915	0.0940887	0.00451707	0.495628	-0.149884	1	0.147818	1	1.52099	0.0176563	-2.46813	1	-0.993943	1	-2.38195	1	-2.79319	--	--
SPAC1D4.06c	csk1+	cyclin-dependent kinase activating kinase Csk1	YKL139W	-0.427737	1	0.148963	0.0697747	-0.188936	1	-0.913387	0.0150327	-1.75952	1	-1.20013	1	-2.01468	1	-0.292483	1	-0.52597	--	--
SPAC1F7.07c	fip1+	iron permease Fip1	YER145C, YBR207W	0.411855	0.277509	1.01498	0.0365147	0.956197	0.0612035	0.408946	1	-1.4245	1	-0.0914613	1	0.94544	0.272444	0.0598947	0.474993	0.973433	--	--
SPAC23C4.06c	--	methyltransferase (predicted)	NONE	-0.273164	1	0.990847	0.0283969	1.13908	0.0167539	-0.132732	0.180732	-0.418679	1	1.49479	0.0576541	0.408261	0.236554	1.37413	0.064374	1.28583	--	--
SPAC24H6.13	--	DUF221 family protein implicated in Golgi to plasma membrane transport (predicted)	YOL084W, YMR266W	-0.0657935	1	2.00055	0.0439764	1.65463	0.00498865	-0.116404	0.137772	-0.269833	1	1.39011	0.0840903	1.12611	0.065275	1.48006	0.0507847	1.34284	--	--
SPAC27D7.09c	--	But2 family protein	NONE	0.71911	0.200073	0.783067	0.0160712	0.994871	0.0846975	0.866685	1	3.20656	0.039545	0.12471	0.45054	1.47609	0.102763	-1.831	1	-2.56093	--	--
SPAC2H10.01	--	transcription factor, zf-fungal binuclear cluster type (predicted)	NONE	0.166949	0.320606	1.36495	0.0899077	1.18208	0.0982232	-0.039818	0.301797	0.904918	0.0375773	0.743902	0.161201	1.04805	0.00848616	0.586758	0.227889	-0.0436222	--	--
SPAC3A11.07	--	NADH dehydrogenase (predicted)	YML120C, YMR145C, YDL085W	0.0498699	0.163849	2.35275	0.00819186	1.7154	0.0202343	0.1466	1	0.143685	0.12681	1.56199	0.112561	1.44565	0.0705051	1.56495	0.0927154	1.1332	--	--
SPAC3G9.05	--	GTPase activating protein (predicted)	YLL021W, YLR313C	0.902904	0.0254864	-0.757356	1	0.426654	0.113045	-0.650497	0.059999	0.631747	0.042609	-0.79954	1	0.164669	0.222786	-0.459658	1	-0.539766	--	--
SPAC4H3.08	--	3-hydroxyacyl-CoA dehydrogenase (predicted)	YKR009C	0.626194	0.113419	1.44664	0.00993642	1.89721	0.032417	0.836095	1	1.49187	0.00243288	0.870456	0.286501	1.71706	0.0850812	-0.134483	1	-0.338907	--	--
SPAC521.03	--	short chain dehydrogenase (predicted)	YMR226C	0.906379	0.0642967	-1.15496	1	-0.807689	1	0.518852	1	0.157005	0.2502	-0.489978	1	0.176615	0.403513	-0.743133	1	0.644639	--	--
SPAC9E9.09c	--	aldehyde dehydrogenase (predicted)	YPL061W, YER073W, YOR374W	1.0854	0.0374219	3.98865	0.0263603	2.86204	0.0879932	-0.388059	0.0137952	0.863284	0.0735747	1.32355	0.0063694	2.26013	0.00407255	1.68407	0.00192996	1.74059	--	--
SPAPB18E9.04c	--	sequence orphan	NONE	-0.408306	1	-0.0304711	1	-0.34001	1	-0.882717	0.0751218	-1.29089	1	-1.81949	1	-2.51238	1	-1.04003	1	-0.909416	--	--
SPAPB24D3.07c	--	sequence orphan	NONE	-0.0563356	1	1.29906	0.0202592	0.961453	0.0620333	0.178068	1	0.240941	0.243378	-0.849506	1	-0.914067	1	-1.22679	1	-2.41891	--	--
SPBC11C11.12	--	sequence orphan	NONE	0.573698	0.11689	-0.770177	1	-0.376702	1	-0.87327	0.0374113	0.222103	0.036804	-1.26222	1	-0.393706	1	-0.768651	1	-0.0773156	--	--
SPBC1271.09	--	glycerophosphodiester transporter (predicted)	YCR098C	2.81328	0.068179	0.430257	0.0809816	1.58698	0.0361884	-2.57523	0.0200101	0.976726	0.0376413	-1.55713	1	2.40466	0.0373635	1.94591	0.0307175	2.17026	++	++
SPBC1347.11	sro1+	stress responsive orphan 1	NONE	0.4002	0.121726	1.02635	0.117377	1.19219	0.00789766	0.0436054	1	0.518227	0.0577965	1.60437	0.0665764	1.6597	0.0980405	1.81002	0.0882459	2.14587	--	--
SPBC1348.02	--	S. pombe specific 5Tm protein family	NONE	0.265995	0.000509984	-0.134796	1	0.207769	0.00932408	-0.871518	0.00464112	-1.20286	1	-1.18602	1	-0.897415	1	-0.126565	1	0.411861	--	--
SPBC1348.13	--	-	NONE	0.410951	0.14425	-1.3024	1	-0.396322	1	-1.08413	0.00506323	-1.10217	1	-1.45113	1	-1.06319	1	-0.401982	1	0.901651	--	--
SPBC1604.01	mug158+	ergothioneine biosynthesis protein (predicted)	NONE	0.850652	0.0272196	0.0158635	0.331004	0.301428	0.0786548	-0.0864285	0.192195	0.562247	0.0218086	-0.870444	1	0.0399919	0.47179	-0.800597	1	-1.04227	--	--
SPBC16D10.08c	--	heat shock protein Hsp104 (predicted)	YLL026W	0.890176	0.107093	0.313319	0.114642	0.965159	0.0178153	-0.258168	0.0629174	0.970981	0.0229803	-0.760374	1	0.618534	0.276283	-0.476723	1	0.431366	++	--
SPBC1861.01c	cnp3+	CENP-C	YKL089W	-0.339576	1	1.16158	0.023964	0.992613	0.0642514	0.142363	1	-0.14467	1	1.34658	0.0252654	0.843774	0.0695012	1.37503	0.00128321	1.19548	--	--
SPBC21C3.08c	car2+	ornithine transaminase Car2	YLR438W	-0.255959	1	1.40677	0.0609386	1.17487	0.0973751	0.0612825	1	0.13757	0.152794	0.528136	0.0584973	0.286497	0.0383211	0.258598	0.143434	0.075372	++	--
SPBC27.08c	sua1+	sulfate adenylyltransferase	YJR010W	-0.196111	1	1.82329	0.00904188	1.37624	0.00271582	0.0419325	1	-0.296112	1	1.50849	0.0549178	0.926818	0.121381	1.51791	0.0348006	0.950138	--	--
SPBC27B12.11c	--	transcription factor (predicted)	NONE	0.0483807	0.106738	0.880528	0.0642396	1.01629	0.0483596	0.118959	1	0.0959007	0.181955	-0.32067	1	-0.227452	1	-0.467582	1	-0.550182
SPBC3E7.02c	hsp16+	heat shock protein Hsp16	YBR072W, YDR171W	0.454021	0.263995	1.95473	0.105245	2.31786	0.0281705	0.203481	1	0.590198	0.13938	-2.00637	1	-0.646608	1	-1.7846	1	-1.08232	++	--
SPBC83.16c	--	conserved eukaryotic protein	YJL082W, YKR018C	0.855333	0.0643601	-0.384057	1	0.509511	0.049388	-0.528982	0.0366724	0.669839	0.0385975	-0.817	1	0.280082	0.134174	-0.547602	1	-0.401755	--	--
SPBC8E4.01c	--	inorganic phosphate transporter (predicted)	YML123C	1.53649	0.086488	2.57631	0.136965	2.75161	0.0871227	-1.17974	0.0122457	0.842781	0.095374	2.12823	0.0026892	3.09914	0.05507	3.08009	0.0179066	3.46659	++	++
SPBC947.04	--	cell surface glycoprotein (predicted), DIPSY family	NONE	-0.475423	1	2.05571	0.0243959	1.54055	0.0456152	-0.334793	0.0143362	-0.0200194	1	1.99656	0.0926259	1.67571	0.00339587	2.23765	0.0617292	1.77595	--	--
SPBP23A10.12	frg1+	FRG1 family protein, involved in mRNA processing (predicted)	NONE	0.0468268	0.393948	0.638602	0.0521291	0.848707	0.0274049	-0.143781	0.00303124	0.0196499	0.345742	0.741484	0.117982	0.787915	0.0395298	0.864075	0.0927156	0.739793	--	--
SPBP4G3.02	pho1+	acid phosphatase Pho1	YBR093C, YDL024C, YBR092C, YHR215W, YAR071W	2.56432	0.0501946	2.68512	0.0298705	2.72167	0.049323	-2.34702	0.0193266	1.22314	0.0535792	3.32199	0.0248755	4.2311	0.0726056	4.41339	0.069324	5.41509	++	++
SPBPB2B2.05	--	peptidase family C26 protein	NONE	1.00415	0.0140619	0.848757	0.0292131	1.7203	0.0531726	-0.419887	0.0996537	-0.773719	1	0.816392	0.093802	2.42565	0.0394695	2.1484	0.0697572	3.61468	--	--
SPBPB2B2.06c	--	phosphoprotein phosphatase (predicted)	YHR202W	1.31622	0.055005	-0.553264	1	0.12058	0.420326	-0.164372	0.0616016	0.326279	0.135287	0.121369	0.457865	1.50781	0.206019	0.513721	0.380654	2.61163	--	--
SPBPJ4664.02	--	cell surface glycoprotein (predicted)	NONE	0.970524	0.094793	-1.37661	1	-0.794426	1	-0.200306	0.110287	0.493968	0.0531278	-0.981694	1	0.242348	0.0560465	-0.553751	1	-0.270392	--	--
SPCC1020.10	oca2+	serine/threonine protein kinase Oca2	YNL183C, YDL214C, YDL025C, YOR267C	0.315786	0.251079	1.30957	0.0228721	1.1539	0.0240523	-0.071383	0.151013	0.797402	0.00133192	-0.0389287	1	0.614812	0.179605	0.0750698	0.444113	-0.367977	--	--
SPCC132.04c	gdh2+	NAD-dependent glutamate dehydrogenase Gdh2 (predicted)	YDL215C	1.0481	0.0555765	-1.58047	1	-1.25775	1	-0.678653	0.0275127	0.354971	0.0149143	-1.65204	1	-0.36741	1	-0.88411	1	-0.813651	--	--
SPCC16A11.01	--	plasma membrane protein involved in inositol lipid-mediated signaling (predicted)	YKL051W	0.9084	0.051788	-0.69941	1	0.19289	0.0808973	-0.410165	0.0213545	0.605542	0.0765249	-1.25184	1	-0.193255	1	-1.19399	1	-1.15969	--	--
SPCC320.14	--	threo-3-hydroxyaspartate ammonia-lyase (predicted)	YKL218C	0.953848	0.0881605	-0.934038	1	0.444107	0.0220032	-0.647472	0.0139165	0.746762	0.0906679	-0.818648	1	0.320054	0.0141132	-0.681087	1	-0.282506	--	--
SPCC330.06c	--	thioredoxin peroxidase (predicted)	YLR109W	0.862543	0.0879974	1.44496	0.0280678	1.34168	0.0214238	0.387077	1	1.49501	0.0209108	1.26857	0.130752	2.04575	0.080921	0.928774	0.148692	0.253796	++	--
SPCC622.09	htb1+	histone H2B Htb1	YBL002W, YDR224C	0.844085	0.179485	-0.277415	1	-0.049788	1	-0.939917	0.0204153	0.134348	0.166707	-1.19426	1	-0.0508438	1	-0.504429	1	0.0206147	--	--
SPCC645.14c	sti1+	chaperone activator Sti1 (predicted)	YOR027W	0.385678	0.0688053	0.485754	0.0979219	0.851706	0.076626	-0.37432	0.0912734	0.233457	0.0396461	0.457549	0.193612	0.823744	0.124013	0.621156	0.101713	1.16578	--	--
SPCC794.11c	--	ENTH/VHS domain protein Ent3 (predicted)	YJR125C	0.925752	0.0400883	-0.616294	1	0.260911	0.115506	-0.453652	0.000491649	0.714946	0.0481431	-0.806183	1	0.309042	0.0511045	-0.655269	1	-0.377215	--	--
SPCC830.07c	psi1+	DNAJ domain protein, involved in translation initiation Psi1	YNL007C	0.732255	0.0912193	0.434148	0.135871	0.871656	0.00232444	-0.0809664	0.201693	0.72446	0.0320683	-0.409733	1	0.391697	0.194788	-0.392469	1	0.0998129	--	--
aDescriptions for each gene product are provided from the S.pombe GeneDB: http://old.genedb.org/genedb/pombe/index.jsp [53]
bOrthologs were identified using the Fungal Orthogroups Repository: http://www.broadinstitute.org/regev/orthogroups [52]
cThe [csk1Δ/pho7Δcsk1Δ] -Pi array was not repeated and a p-value was not computed
dGenes passing the induction thresholds described in the text were compared to previously published results [7] to determine whether they were orthologous to genes regulated by phosphate starvation (PHO) or by the transcription factor Pho4 (Pho4-regulated) in S. cerevisiae
