# Supplementary material for: Genome-Wide Characterization of the Phosphate Starvation Response in Schizosaccharomyces pombe
Source: BMC Genomics. 2012 Dec 12;13:697. doi: 10.1186/1471-2164-13-697 (PMC3556104; doi:10.1186/1471-2164-13-697)
Supplement: Additional file 5 — Table S3. Peak List for Pho7-TAP ChIP-Seq Data Set. Pho7-TAP peaks detected in both high-Pi (Hi) or no-Pi (No) conditions with maximum height ≥ 2x genome average are given. Peak detection was performed against a mock sample lacking a TAP epitope as described in materials and methods. [file 1471-2164-13-697-S5.xlsx]

## Sheet: Table 3
Table 3. Peak List for Pho7-TAP ChIP-Seq Data Set
Peak ID	Chromosome	Nucleotide Start	Nucleotide Stop	Maximum Peak Height	Position of Maximum	Maximum Threshold	p-value
Hi_0001	1	15562	15687	2.78713	15630	1.5	3.98812e-21
Hi_0002	1	51203	51337	2.3824	51277	1.5	2.45341e-14
Hi_0003	1	57622	57723	2.23523	57658	1.5	5.08646e-07
Hi_0004	1	59364	59497	1.88569	59410	1.5	8.69671e-36
Hi_0005	1	65986	66100	9.13407	66017	6.6	1.85583e-194
Hi_0006	1	76009	76171	2.14324	76145	1.5	7.75403e-26
Hi_0007	1	76582	76767	2.32721	76697	1.5	1.59698e-12
Hi_0008	1	76841	76958	5.64786	76906	3.03	2.43869e-107
Hi_0009	1	77474	77781	2.21683	77633	1.5	4.172e-28
Hi_0010	1	79536	79642	11.5901	79583	3.54	1
Hi_0011	1	82025	82149	10.3115	82091	7.62	7.65948e-254
Hi_0012	1	86865	86996	2.19843	86920	1.5	0.00161163
Hi_0013	1	87131	87247	1.98687	87172	1.5	1.84076e-05
Hi_0014	1	87445	87584	3.33904	87512	2.01	1.17649e-31
Hi_0015	1	89884	89998	1.7753	89982	1.5	0.0291891
Hi_0016	1	90430	90575	4.31408	90514	3.03	2.93644e-56
Hi_0017	1	90780	90997	3.08149	90889	2.01	8.98818e-32
Hi_0018	1	91656	91803	2.81473	91731	2.01	6.41382e-41
Hi_0019	1	99643	99801	4.06572	99736	2.01	5.03792e-55
Hi_0020	1	100464	100605	2.72275	100514	1.5	1.69545e-14
Hi_0021	1	100985	101121	2.86072	101076	2.01	8.27564e-05
Hi_0022	1	101574	101679	4.56244	101629	3.54	1.41016e-59
Hi_0023	1	101848	101987	4.2129	101912	3.03	1.0073e-22
Hi_0024	1	102199	102342	5.67545	102282	4.56	3.96205e-41
Hi_0025	1	102569	102703	4.08412	102613	3.54	9.97919e-16
Hi_0026	1	103057	103161	5.29832	103126	4.05	2.55043e-44
Hi_0027	1	103674	103803	8.76614	103727	6.6	2.8022e-192
Hi_0028	1	103973	104091	14.1104	104040	9.66	0
Hi_0029	1	106669	106797	4.34168	106742	3.03	2.14235e-63
Hi_0030	1	106992	107096	2.46519	107033	1.5	9.10682e-05
Hi_0031	1	107827	107929	1.94088	107892	1.5	2.32923e-15
Hi_0032	1	110499	110600	1.88569	110524	1.5	3.35239e-11
Hi_0033	1	113870	113977	5.9882	113924	3.54	3.5574e-55
Hi_0034	1	114294	114501	2.09725	114464	1.5	0.000282676
Hi_0035	1	123784	123963	2.16164	123909	1.5	5.92763e-12
Hi_0036	1	145474	145688	2.02366	145593	1.5	1.84687e-06
Hi_0037	1	146652	146753	2.89752	146699	2.01	2.013e-13
Hi_0038	1	149578	149694	3.70698	149648	1.5	1.16144e-15
Hi_0039	1	151774	151906	1.95007	151830	1.5	0.010433
Hi_0040	1	152453	152647	2.09725	152488	1.5	1.65632e-05
Hi_0041	1	156709	156849	2.03286	156756	1.5	0.0260493
Hi_0042	1	156913	157025	2.49278	156958	1.5	0.0898518
Hi_0043	1	158615	158771	7.03683	158693	5.58	4.365e-172
Hi_0044	1	168086	168280	2.31801	168154	1.5	1.91886e-19
Hi_0045	1	170650	170763	1.88569	170717	1.5	0.0012741
Hi_0046	1	174755	174904	2.4008	174831	1.5	6.95464e-33
Hi_0047	1	175217	175571	2.4192	175271	1.5	4.13643e-05
Hi_0048	1	175609	175766	2.15244	175661	1.5	0.0110982
Hi_0049	1	185939	186248	2.3824	186088	1.5	3.39593e-26
Hi_0050	1	191675	191788	4.8108	191709	3.54	1.13829e-35
Hi_0051	1	192389	192524	3.83576	192460	2.52	1.4364e-10
Hi_0052	1	192567	192677	3.81736	192628	2.52	3.26825e-23
Hi_0053	1	192727	192836	3.21026	192786	2.01	1.14624e-07
Hi_0054	1	193029	193181	3.19187	193115	2.52	4.73469e-14
Hi_0055	1	193332	193467	1.95007	193409	1.5	0.241273
Hi_0056	1	193705	193816	2.85152	193778	2.01	4.62506e-05
Hi_0057	1	205890	206051	1.98687	206029	1.5	1.46534e-06
Hi_0058	1	206652	206753	1.95927	206668	1.5	2.56e-17
Hi_0059	1	208121	208265	2.4192	208191	1.5	0.000113813
Hi_0060	1	212394	212516	1.95007	212500	1.5	0.0836308
Hi_0061	1	215206	215326	2.71355	215270	1.5	2.66895e-07
Hi_0062	1	218130	218253	2.20763	218195	1.5	2.46959e-08
Hi_0063	1	218503	218638	2.07885	218616	1.5	0.102815
Hi_0064	1	218720	218890	1.84889	218853	1.5	0.0265698
Hi_0065	1	225418	225540	2.04206	225492	1.5	6.37584e-05
Hi_0066	1	227963	228075	2.06046	228026	1.5	0.00512926
Hi_0067	1	233170	233374	2.3732	233215	1.5	1.49219e-10
Hi_0068	1	233551	233690	2.18004	233663	1.5	3.17905e-05
Hi_0069	1	236781	236907	3.6058	236849	2.52	6.11416e-18
Hi_0070	1	237115	237570	2.58477	237181	1.5	1.72658e-26
Hi_0071	1	237612	237713	3.50461	237662	2.01	4.63615e-10
Hi_0072	1	238058	238173	14.9935	238108	13.23	0
Hi_0073	1	238621	238831	15.0579	238649	11.7	0
Hi_0074	1	239429	239530	49.313	239487	34.14	0
Hi_0075	1	240277	240396	10.3759	240329	6.6	3.59728e-233
Hi_0076	1	251515	251617	2.18004	251543	1.5	5.3948e-09
Hi_0077	1	253529	253652	2.72275	253583	1.5	3.68127e-07
Hi_0078	1	257920	258027	2.13404	257951	1.5	0.000119752
Hi_0079	1	290770	290878	2.28122	290809	1.5	3.35097e-06
Hi_0080	1	335358	335509	1.83969	335396	1.5	0.0571238
Hi_0081	1	339213	339352	9.88835	339234	8.13	4.99298e-151
Hi_0082	1	339765	340038	3.14587	339878	2.01	2.17309e-48
Hi_0083	1	340280	340424	3.19187	340398	2.52	3.50166e-18
Hi_0084	1	340528	340654	4.24969	340564	3.54	1.65024e-21
Hi_0085	1	340870	341040	4.63603	340913	3.54	3.61992e-41
Hi_0086	1	341163	341336	3.28385	341212	2.52	2.79049e-18
Hi_0087	1	341456	341718	3.44942	341522	2.52	4.75363e-15
Hi_0088	1	342098	342242	3.14587	342164	2.01	5.77795e-28
Hi_0089	1	352504	352745	2.3824	352683	1.5	1.72854e-07
Hi_0090	1	359498	359628	2.52958	359569	1.5	0.00019582
Hi_0091	1	359934	360168	2.72275	360100	1.5	0.000729841
Hi_0092	1	360565	360673	2.76874	360613	1.5	8.44168e-05
Hi_0093	1	360764	360955	2.43759	360838	1.5	0.0523167
Hi_0094	1	361711	361812	3.0079	361770	2.01	2.14296e-12
Hi_0095	1	365107	365232	3.35744	365174	1.5	1.91895e-05
Hi_0096	1	379747	380153	2.3916	380101	1.5	3.46405e-16
Hi_0097	1	381461	381584	12.7399	381551	11.19	0
Hi_0098	1	382526	382710	2.49278	382607	1.5	9.90389e-18
Hi_0099	1	383059	383201	3.41263	383103	2.52	2.76671e-30
Hi_0100	1	383282	383445	2.89752	383426	2.01	1.42691e-23
Hi_0101	1	383999	384107	3.78057	384058	3.03	1.80944e-25
Hi_0102	1	397303	397415	2.65836	397356	1.5	2.81583e-33
Hi_0103	1	399715	399818	1.97767	399762	1.5	0.000365264
Hi_0104	1	423678	423843	1.83969	423706	1.5	0.000216219
Hi_0105	1	431924	432025	4.2129	431987	3.03	2.09801e-26
Hi_0106	1	439108	439281	2.20763	439160	1.5	3.68468e-16
Hi_0107	1	439387	439552	3.03549	439440	2.01	3.05572e-14
Hi_0108	1	440969	441105	3.28385	441047	2.01	2.91504e-36
Hi_0109	1	443788	443952	1.96847	443829	1.5	0.000785423
Hi_0110	1	444007	444147	2.61236	444117	2.01	1.23484e-06
Hi_0111	1	445969	446077	3.615	446038	2.01	9.72352e-17
Hi_0112	1	447759	447880	1.83049	447838	1.5	0.00191806
Hi_0113	1	453872	453984	10.6518	453932	7.62	9.47747e-228
Hi_0114	1	455319	455469	4.15771	455372	3.03	1.56799e-67
Hi_0115	1	456611	456712	3.41263	456646	1.5	1.87583e-40
Hi_0116	1	458044	458255	2.25362	458177	1.5	1.17933e-05
Hi_0117	1	458678	458799	2.03286	458755	1.5	0.015434
Hi_0118	1	460042	460147	26.8135	460090	20.88	0
Hi_0119	1	460425	460527	4.90278	460454	4.05	1.8866e-47
Hi_0120	1	475043	475331	2.16164	475258	1.5	1.95534e-30
Hi_0121	1	475471	475794	2.63076	475621	1.5	0.00386078
Hi_0122	1	480019	480199	2.55717	480091	1.5	8.8044e-12
Hi_0123	1	481174	481363	2.61236	481223	1.5	9.39937e-08
Hi_0124	1	482692	482867	3.37584	482724	2.52	9.33419e-39
Hi_0125	1	483430	483570	2.29042	483523	1.5	0.0150287
Hi_0126	1	517185	517416	3.49542	517351	2.01	1.08666e-39
Hi_0127	1	517852	518140	3.14587	517905	2.01	2.52835e-14
Hi_0128	1	519109	519242	3.04469	519182	2.01	8.89807e-34
Hi_0129	1	523914	524021	2.47439	523979	1.5	2.76251e-06
Hi_0130	1	524767	524925	2.13404	524866	1.5	0.0620753
Hi_0131	1	526891	527000	1.96847	526910	1.5	2.65473e-10
Hi_0132	1	527079	527184	2.41	527106	2.01	2.10582e-39
Hi_0133	1	527558	527711	5.3811	527620	3.03	1.79219e-41
Hi_0134	1	527826	528077	5.68465	528028	3.54	4.47471e-150
Hi_0135	1	527832	527945	5.59267	527873	4.05	4.64776e-114
Hi_0136	1	540032	540134	2.25362	540075	1.5	5.43415e-11
Hi_0137	1	554595	554811	2.02366	554745	1.5	1.60643e-16
Hi_0138	1	556844	557021	2.61236	556916	1.5	0.0140931
Hi_0139	1	563541	563677	2.60317	563643	1.5	7.27889e-13
Hi_0140	1	571408	571534	2.30881	571468	1.5	0.00112698
Hi_0141	1	575052	575305	2.28122	575110	1.5	0.00220376
Hi_0142	1	575589	575721	2.26282	575661	1.5	0.000126488
Hi_0143	1	577358	577475	9.81476	577424	7.11	3.14075e-235
Hi_0144	1	579107	579220	2.54797	579181	1.5	2.40453e-07
Hi_0145	1	579516	579739	2.22603	579563	1.5	5.81703e-26
Hi_0146	1	579960	580111	2.14324	580032	1.5	2.42136e-12
Hi_0147	1	585154	585287	1.96847	585216	1.5	2.97226e-05
Hi_0148	1	613534	613695	2.17084	613584	1.5	0.109685
Hi_0149	1	617291	617397	1.92248	617346	1.5	0.00121518
Hi_0150	1	617620	617726	1.94088	617667	1.5	3.21274e-11
Hi_0151	1	631620	631726	2.48359	631653	1.5	1.17583e-09
Hi_0152	1	635625	635771	2.44679	635709	1.5	5.53965e-07
Hi_0153	1	646041	646188	2.4192	646132	1.5	0.0686702
Hi_0154	1	660462	660586	4.91198	660538	3.54	5.34501e-72
Hi_0155	1	661502	661670	3.43103	661603	2.01	6.84606e-54
Hi_0156	1	661883	662024	2.61236	661956	1.5	5.33875e-09
Hi_0157	1	662979	663174	3.45862	663047	1.5	3.34313e-42
Hi_0158	1	664850	664956	1.96847	664908	1.5	0.00313619
Hi_0159	1	679582	679697	1.96847	679637	1.5	4.79549e-11
Hi_0160	1	687388	687513	1.8029	687509	1.5	0.195365
Hi_0161	1	703044	703199	3.67939	703147	2.52	3.57616e-37
Hi_0162	1	718080	718246	3.23786	718192	1.5	6.07864e-13
Hi_0163	1	735642	735764	1.86729	735689	1.5	0.0386907
Hi_0164	1	739328	739467	3.46782	739388	1.5	4.59703e-09
Hi_0165	1	739825	739959	3.52301	739883	2.52	7.67108e-10
Hi_0166	1	740164	740333	2.96191	740218	1.5	2.49302e-10
Hi_0167	1	740414	740542	2.48359	740440	2.01	0.000348223
Hi_0168	1	740630	740747	2.95271	740679	2.01	0.000147258
Hi_0169	1	740962	741162	2.76874	741046	2.01	1.00317e-08
Hi_0170	1	741540	741762	2.32721	741701	1.5	2.02772e-05
Hi_0171	1	741961	742156	2.52958	742026	1.5	0.00162957
Hi_0172	1	742190	742424	2.94351	742314	1.5	0.00266939
Hi_0173	1	742494	742611	3.29305	742563	2.01	2.44824e-08
Hi_0174	1	743001	743158	2.63076	743043	1.5	0.218297
Hi_0175	1	743246	743727	3.06309	743666	1.5	2.16252e-07
Hi_0176	1	743372	743473	2.50198	743432	2.01	2.92578e-06
Hi_0177	1	743906	744112	3.06309	744069	2.01	0.000313836
Hi_0178	1	744169	744339	3.06309	744289	2.01	3.71828e-07
Hi_0179	1	744508	744679	2.92511	744660	2.01	3.40756e-13
Hi_0180	1	744996	745124	2.85152	745055	1.5	9.59313e-08
Hi_0181	1	761634	761760	2.04206	761693	1.5	1.18046e-08
Hi_0182	1	761950	762124	9.62159	762095	7.62	0
Hi_0183	1	762391	762520	2.27202	762468	1.5	5.27557e-09
Hi_0184	1	763108	763209	38.6979	763170	29.55	0
Hi_0185	1	763942	764056	9.03289	763998	6.6	2.10374e-198
Hi_0186	1	778778	778884	2.27202	778849	1.5	0.000155552
Hi_0187	1	795123	795238	3.27465	795165	2.01	1.57309e-12
Hi_0188	1	819097	819272	2.27202	819172	1.5	3.30736e-10
Hi_0189	1	820490	820619	2.02366	820545	1.5	0.000439656
Hi_0190	1	825168	825380	2.04206	825313	1.5	5.9578e-13
Hi_0191	1	834591	834715	1.97767	834612	1.5	0.0143219
Hi_0192	1	845740	845941	3.09988	845890	1.5	7.53178e-05
Hi_0193	1	846104	846297	2.17084	846181	1.5	1.61353e-15
Hi_0194	1	846378	846480	2.87912	846419	2.01	1.02397e-06
Hi_0195	1	849621	850084	2.86072	850000	1.5	6.27469e-09
Hi_0196	1	849653	849850	2.77794	849690	2.01	6.81729e-09
Hi_0197	1	850178	850708	2.3732	850629	1.5	7.70999e-32
Hi_0198	1	853251	853407	1.88569	853369	1.5	0.0106767
Hi_0199	1	869955	870072	3.67939	870022	2.52	2.77583e-29
Hi_0200	1	877783	877960	2.42839	877900	1.5	1.08064e-05
Hi_0201	1	878183	878306	2.45599	878268	1.5	8.25637e-11
Hi_0202	1	878452	878570	2.07885	878494	1.5	9.39154e-13
Hi_0203	1	885114	885262	2.03286	885152	1.5	0.228076
Hi_0204	1	888593	888707	2.04206	888649	1.5	0.265851
Hi_0205	1	897843	898086	3.569	897916	2.52	2.74685e-45
Hi_0206	1	898163	898375	4.08412	898208	2.01	1.59047e-09
Hi_0207	1	898608	898754	2.9711	898696	2.01	0.00126957
Hi_0208	1	910919	911057	3.02629	910995	2.01	2.25003e-08
Hi_0209	1	911266	911453	2.63996	911293	1.5	0.000431907
Hi_0210	1	912292	912437	3.75297	912350	2.01	8.36389e-14
Hi_0211	1	916794	916940	1.99607	916884	1.5	0.000370126
Hi_0212	1	933984	934201	3.47702	934032	2.01	7.89984e-38
Hi_0213	1	934699	934806	2.52958	934759	1.5	6.9844e-20
Hi_0214	1	943013	943197	2.44679	943128	1.5	0.00133244
Hi_0215	1	945611	945736	2.63996	945664	1.5	6.96412e-08
Hi_0216	1	957165	957281	3.54141	957219	3.03	8.84487e-46
Hi_0217	1	958719	958851	2.71355	958797	2.01	3.68809e-09
Hi_0218	1	959173	959278	4.70961	959249	3.03	1.82366e-37
Hi_0219	1	959572	959673	31.6519	959619	22.92	0
Hi_0220	1	960350	960486	4.03813	960437	2.01	5.10869e-10
Hi_0221	1	960672	960792	4.10251	960745	3.03	1.92517e-09
Hi_0222	1	961029	961218	2.77794	961093	2.01	1.41087e-15
Hi_0223	1	961885	962107	2.17084	961922	1.5	0.000264531
Hi_0224	1	962181	962326	2.01446	962224	1.5	2.99263e-14
Hi_0225	1	966162	966272	3.25626	966208	2.52	3.50631e-34
Hi_0226	1	966431	966539	7.25759	966469	4.56	2.28178e-99
Hi_0227	1	967200	967308	2.16164	967243	1.5	0.243591
Hi_0228	1	968210	968483	2.54797	968295	1.5	0.00196567
Hi_0229	1	969140	969291	2.86072	969282	2.01	3.58643e-11
Hi_0230	1	987259	987667	3.0171	987345	2.01	3.54583e-28
Hi_0231	1	987778	987883	3.95534	987850	2.52	1.54757e-20
Hi_0232	1	995221	995363	2.32721	995278	1.5	4.28372e-12
Hi_0233	1	995492	995685	2.62156	995612	1.5	0.0612084
Hi_0234	1	995932	996209	2.80553	996130	1.5	0.625823
Hi_0235	1	996437	996594	2.45599	996525	1.5	0.0157968
Hi_0236	1	998473	998617	2.87912	998541	2.01	2.75562e-37
Hi_0237	1	999322	999445	2.4192	999393	1.5	7.85288e-07
Hi_0238	1	1000853	1001029	2.32721	1000973	1.5	0.001934
Hi_0239	1	1001208	1001323	3.31145	1001268	2.52	5.46371e-14
Hi_0240	1	1001371	1001535	2.86072	1001460	2.01	2.24024e-07
Hi_0241	1	1001709	1001975	2.06046	1001753	1.5	0.996602
Hi_0242	1	1002626	1002751	3.54141	1002683	3.03	3.82306e-31
Hi_0243	1	1003010	1003111	3.34824	1003064	2.52	3.86755e-11
Hi_0244	1	1003795	1003947	6.81606	1003846	5.58	2.71947e-146
Hi_0245	1	1004142	1004340	2.41	1004291	1.5	3.19471e-12
Hi_0246	1	1004764	1004895	2.94351	1004829	1.5	1.92722e-23
Hi_0247	1	1005188	1005290	1.99607	1005256	1.5	1.62693e-08
Hi_0248	1	1010072	1010180	2.12485	1010112	1.5	8.77544e-08
Hi_0249	1	1011782	1011896	1.94088	1011833	1.5	0.210195
Hi_0250	1	1014107	1014208	2.31801	1014155	1.5	5.13121e-05
Hi_0251	1	1018389	1018498	2.05126	1018420	1.5	0.411891
Hi_0252	1	1041386	1041487	2.14324	1041413	1.5	1.33733e-06
Hi_0253	1	1041825	1041953	2.05126	1041877	1.5	0.00270246
Hi_0254	1	1064424	1064549	2.21683	1064503	1.5	0.123086
Hi_0255	1	1070551	1070658	2.86072	1070596	2.01	5.05079e-10
Hi_0256	1	1073878	1074037	3.0171	1073985	2.01	1.22334e-15
Hi_0257	1	1074424	1074618	2.25362	1074556	1.5	0.0012359
Hi_0258	1	1074844	1074973	4.93958	1074905	4.05	1.19485e-34
Hi_0259	1	1075103	1075312	3.14587	1075259	2.52	7.70101e-13
Hi_0260	1	1075367	1075524	3.15507	1075427	2.01	0.0626752
Hi_0261	1	1075575	1075691	3.27465	1075644	2.01	2.59445e-05
Hi_0262	1	1075718	1075870	2.53878	1075819	2.01	0.143538
Hi_0263	1	1076756	1076864	7.63473	1076815	5.58	1.19646e-138
Hi_0264	1	1077715	1077817	9.89755	1077769	6.09	2.49718e-179
Hi_0265	1	1078150	1078254	48.5955	1078211	31.59	0
Hi_0266	1	1078404	1078520	9.40083	1078453	7.11	7.10871e-211
Hi_0267	1	1085489	1085681	2.06046	1085604	1.5	0.555174
Hi_0268	1	1085711	1085853	2.4192	1085779	1.5	1.36545e-06
Hi_0269	1	1096343	1096450	6.65049	1096401	3.03	3.25108e-47
Hi_0270	1	1096521	1096639	4.7648	1096556	3.03	1.98412e-48
Hi_0271	1	1097189	1097379	2.68595	1097346	2.01	1.96718e-07
Hi_0272	1	1098936	1099083	2.06965	1098944	1.5	0.868373
Hi_0273	1	1105275	1105388	2.03286	1105347	1.5	0.000282138
Hi_0274	1	1116601	1116717	2.79633	1116669	1.5	9.08115e-13
Hi_0275	1	1128343	1128487	1.87649	1128390	1.5	0.220499
Hi_0276	1	1131705	1131831	2.08805	1131775	1.5	8.48071e-06
Hi_0277	1	1133808	1133998	2.09725	1133948	1.5	3.57672e-07
Hi_0278	1	1142879	1143001	2.4192	1142929	1.5	1.42164e-18
Hi_0279	1	1148857	1149031	2.65836	1148985	2.01	8.77598e-42
Hi_0280	1	1149251	1149497	2.85152	1149434	2.01	3.55624e-31
Hi_0281	1	1149683	1149786	3.62419	1149748	2.52	2.35707e-28
Hi_0282	1	1150256	1150263	125.642	1150256	125.43	0
Hi_0283	1	1150977	1151177	9.52041	1151102	7.62	0
Hi_0284	1	1151878	1151983	19.6571	1151919	14.76	0
Hi_0285	1	1152383	1152522	3.6058	1152451	2.01	4.57024e-27
Hi_0286	1	1153435	1153547	3.63339	1153484	2.01	1.56843e-19
Hi_0287	1	1155053	1155310	2.29962	1155245	1.5	0.000989898
Hi_0288	1	1155420	1155592	2.89752	1155532	1.5	2.58549e-12
Hi_0289	1	1162256	1162394	2.31801	1162324	1.5	0.00174678
Hi_0290	1	1162469	1162588	1.8029	1162548	1.5	0.725625
Hi_0291	1	1163330	1163541	2.01446	1163468	1.5	0.002109
Hi_0292	1	1163927	1164035	2.20763	1163965	1.5	0.104506
Hi_0293	1	1164396	1164629	2.14324	1164540	1.5	0.0466794
Hi_0294	1	1165593	1165726	5.15114	1165657	3.03	6.30257e-50
Hi_0295	1	1165965	1166161	5.9698	1166113	5.07	8.02033e-167
Hi_0296	1	1166799	1166974	2.4192	1166856	1.5	0.000434335
Hi_0297	1	1175452	1175563	2.18923	1175493	1.5	3.82988e-09
Hi_0298	1	1178096	1178355	2.3824	1178129	1.5	0.00560967
Hi_0299	1	1182398	1182556	3.36664	1182495	2.52	5.52351e-20
Hi_0300	1	1182857	1183061	2.9987	1182982	2.01	5.87809e-19
Hi_0301	1	1183092	1183202	2.72275	1183157	2.01	1.76672e-10
Hi_0302	1	1183452	1183561	4.08412	1183508	3.54	2.51007e-21
Hi_0303	1	1183708	1183992	3.45862	1183779	2.52	7.63994e-23
Hi_0304	1	1184341	1184446	4.72801	1184402	2.52	1.91288e-37
Hi_0305	1	1184591	1184763	4.13931	1184642	3.03	8.85384e-18
Hi_0306	1	1184979	1185225	3.75297	1185151	2.01	2.55596e-21
Hi_0307	1	1185332	1185434	2.07885	1185371	1.5	1.88617e-06
Hi_0308	1	1185462	1185618	2.29042	1185566	1.5	1.94057e-11
Hi_0309	1	1187293	1187582	2.36401	1187359	1.5	0.00225173
Hi_0310	1	1193234	1193370	2.75034	1193305	1.5	1.29109e-14
Hi_0311	1	1195585	1195704	3.15507	1195674	2.01	6.51091e-13
Hi_0312	1	1200385	1200494	2.22603	1200417	1.5	0.00662989
Hi_0313	1	1200633	1200773	3.25626	1200698	2.52	1.27536e-27
Hi_0314	1	1200982	1201127	3.87255	1201080	3.03	2.91774e-43
Hi_0315	1	1201675	1201781	2.04206	1201706	1.5	0.000557073
Hi_0316	1	1201836	1201972	2.10645	1201910	1.5	0.882356
Hi_0317	1	1202480	1202755	2.46519	1202681	1.5	0.00422488
Hi_0318	1	1202969	1203072	1.93168	1203018	1.5	0.00413043
Hi_0319	1	1203159	1203313	2.71355	1203226	1.5	0.023754
Hi_0320	1	1203559	1203714	2.20763	1203638	1.5	0.0600488
Hi_0321	1	1203775	1203878	2.60317	1203817	2.01	9.10843e-05
Hi_0322	1	1205128	1205249	2.21683	1205206	1.5	0.00247252
Hi_0323	1	1206092	1206241	3.6058	1206165	2.52	4.27968e-30
Hi_0324	1	1206428	1206539	7.86469	1206462	6.09	8.81237e-151
Hi_0325	1	1210732	1210974	2.05126	1210885	1.5	6.37641e-12
Hi_0326	1	1211515	1211693	1.97767	1211620	1.5	0.678765
Hi_0327	1	1213040	1213144	2.25362	1213109	1.5	0.0111157
Hi_0328	1	1214403	1214559	2.14324	1214440	1.5	0.0111566
Hi_0329	1	1217706	1217807	2.06965	1217765	1.5	0.00669107
Hi_0330	1	1218481	1218585	2.28122	1218550	1.5	1.1067e-07
Hi_0331	1	1234551	1234833	2.4192	1234771	1.5	0.000267758
Hi_0332	1	1235004	1235425	2.87912	1235219	2.01	3.28415e-36
Hi_0333	1	1237806	1237942	2.4192	1237874	1.5	2.62261e-06
Hi_0334	1	1238343	1238446	17.6059	1238397	11.19	0
Hi_0335	1	1238553	1238751	2.91591	1238594	2.01	8.98377e-14
Hi_0336	1	1240617	1240722	2.33641	1240662	1.5	8.67575e-08
Hi_0337	1	1244218	1244337	2.16164	1244296	1.5	0.449205
Hi_0338	1	1244916	1245084	2.79633	1245047	1.5	1.84687e-06
Hi_0339	1	1245792	1245946	2.61236	1245824	2.01	4.3076e-17
Hi_0340	1	1246026	1246153	2.15244	1246111	1.5	0.000422817
Hi_0341	1	1246227	1246340	2.70435	1246274	2.01	1.61898e-12
Hi_0342	1	1246567	1246676	3.05389	1246599	2.01	5.15801e-12
Hi_0343	1	1247259	1247387	3.05389	1247320	1.5	6.62799e-06
Hi_0344	1	1248115	1248221	2.21683	1248171	1.5	0.0240737
Hi_0345	1	1248292	1248411	2.64916	1248351	1.5	0.00292731
Hi_0346	1	1249258	1249540	2.45599	1249476	1.5	8.81145e-07
Hi_0347	1	1249714	1249841	3.27465	1249774	1.5	3.88862e-21
Hi_0348	1	1250243	1250346	1.90408	1250267	1.5	0.000817581
Hi_0349	1	1250381	1250591	2.30881	1250523	1.5	3.35998e-06
Hi_0350	1	1251109	1251247	2.29962	1251182	1.5	0.000597065
Hi_0351	1	1251349	1251562	2.86072	1251401	1.5	2.33746e-13
Hi_0352	1	1251668	1251806	2.83313	1251742	2.01	0.00133705
Hi_0353	1	1252037	1252640	2.84233	1252159	1.5	1.4789e-05
Hi_0354	1	1253436	1253562	2.19843	1253449	1.5	6.586e-05
Hi_0355	1	1256529	1256692	1.96847	1256596	1.5	0.00736296
Hi_0356	1	1263414	1263582	2.23523	1263515	1.5	1.04348e-08
Hi_0357	1	1265163	1265455	2.14324	1265327	1.5	1.24279e-08
Hi_0358	1	1275526	1275729	2.59397	1275586	1.5	5.80197e-08
Hi_0359	1	1284540	1284653	2.26282	1284610	1.5	5.9938e-12
Hi_0360	1	1285836	1286070	2.58477	1285993	1.5	1.72445e-05
Hi_0361	1	1286455	1286595	3.93694	1286480	3.03	1.84214e-32
Hi_0362	1	1288050	1288151	1.7937	1288128	1.5	0.020366
Hi_0363	1	1290816	1290928	3.53221	1290862	2.01	1.61949e-30
Hi_0364	1	1306659	1306878	2.07885	1306735	1.5	0.0890623
Hi_0365	1	1307141	1307326	2.63076	1307277	2.01	2.31138e-15
Hi_0366	1	1307468	1307789	2.68595	1307608	1.5	0.0071182
Hi_0367	1	1307877	1308044	2.3732	1307933	1.5	0.0914679
Hi_0368	1	1308122	1308413	2.69515	1308344	1.5	0.0171421
Hi_0369	1	1308594	1308726	3.24706	1308653	2.01	8.22918e-11
Hi_0370	1	1308752	1308949	3.49542	1308888	2.01	1.35522e-09
Hi_0371	1	1309370	1309477	4.29568	1309442	3.03	3.78168e-23
Hi_0372	1	1314902	1315003	3.36664	1314963	2.01	2.46961e-19
Hi_0373	1	1317122	1317226	2.48359	1317170	1.5	0.0371378
Hi_0374	1	1331742	1331843	1.98687	1331815	1.5	0.00486003
Hi_0375	1	1350659	1350779	2.3732	1350729	1.5	0.000436407
Hi_0376	1	1358419	1358536	2.76874	1358475	2.01	1.36506e-18
Hi_0377	1	1361116	1361240	2.53878	1361172	1.5	6.51105e-09
Hi_0378	1	1362668	1362819	2.64916	1362768	2.01	2.9777e-09
Hi_0379	1	1363162	1363276	2.51118	1363217	1.5	0.00203391
Hi_0380	1	1363299	1363565	2.61236	1363503	1.5	2.28912e-08
Hi_0381	1	1373733	1373886	2.17084	1373807	1.5	2.32194e-06
Hi_0382	1	1375691	1375820	8.45339	1375781	7.62	2.20936e-283
Hi_0383	1	1385173	1385330	2.26282	1385293	1.5	2.59237e-11
Hi_0384	1	1385759	1385865	2.52958	1385837	1.5	0.00267161
Hi_0385	1	1386190	1386324	1.95007	1386225	1.5	0.00421797
Hi_0386	1	1386607	1386796	2.17084	1386677	1.5	0.00023592
Hi_0387	1	1396636	1396752	2.69515	1396686	1.5	3.04649e-05
Hi_0388	1	1397437	1397590	2.09725	1397513	1.5	0.976841
Hi_0389	1	1398312	1398459	4.49805	1398429	3.54	1.44576e-74
Hi_0390	1	1398655	1398761	1.95927	1398727	1.5	1.18111e-09
Hi_0391	1	1400298	1400466	2.90671	1400393	1.5	4.5567e-08
Hi_0392	1	1406719	1406889	1.96847	1406780	1.5	8.2669e-10
Hi_0393	1	1408902	1409066	2.14324	1409019	1.5	6.83662e-13
Hi_0394	1	1416324	1416496	2.26282	1416419	1.5	0.00906807
Hi_0395	1	1421119	1421224	4.27729	1421150	3.03	9.01875e-46
Hi_0396	1	1423300	1423430	2.09725	1423372	1.5	2.32199e-05
Hi_0397	1	1438510	1438678	2.75954	1438585	1.5	0.0289858
Hi_0398	1	1439274	1439416	2.89752	1439333	1.5	3.04307e-09
Hi_0399	1	1442359	1442467	2.25362	1442419	1.5	0.000103449
Hi_0400	1	1449372	1449476	3.97374	1449414	2.52	4.23074e-40
Hi_0401	1	1454651	1454757	4.62683	1454714	3.54	1.65226e-52
Hi_0402	1	1456968	1457100	2.14324	1457040	1.5	1.95244e-12
Hi_0403	1	1462507	1462611	2.21683	1462568	1.5	5.20668e-05
Hi_0404	1	1477209	1477324	1.8213	1477261	1.5	0.241702
Hi_0405	1	1477653	1477777	2.06965	1477670	1.5	0.759101
Hi_0406	1	1477854	1477972	1.86729	1477907	1.5	0.996846
Hi_0407	1	1478223	1478401	3.6058	1478265	2.52	2.77561e-49
Hi_0408	1	1478662	1478954	3.67019	1478739	2.01	0.00369066
Hi_0409	1	1479096	1479298	5.14194	1479235	3.54	1.94093e-33
Hi_0410	1	1479535	1479687	4.41526	1479608	3.54	9.38662e-22
Hi_0411	1	1479708	1479843	4.33248	1479775	3.54	1.57764e-16
Hi_0412	1	1479977	1480356	5.63866	1480252	4.05	3.83356e-104
Hi_0413	1	1480024	1480146	5.53748	1480098	4.56	1.87212e-34
Hi_0414	1	1480478	1480630	5.14194	1480519	4.05	3.11756e-26
Hi_0415	1	1481044	1481182	4.45206	1481114	3.54	5.82999e-49
Hi_0416	1	1481254	1481410	6.76087	1481389	5.07	3.56119e-96
Hi_0417	1	1481766	1481883	2.33641	1481831	1.5	0.00178511
Hi_0418	1	1484107	1484215	2.23523	1484158	1.5	0.000284648
Hi_0419	1	1484999	1485103	3.67019	1485071	2.52	1.44821e-25
Hi_0420	1	1486995	1487098	6.35614	1487034	3.54	1
Hi_0421	1	1494237	1494342	9.44682	1494267	6.6	1.9728e-183
Hi_0422	1	1494807	1494919	7.70831	1494867	5.07	2.27978e-162
Hi_0423	1	1495029	1495207	4.88438	1495141	3.03	5.71892e-94
Hi_0424	1	1511178	1511299	5.28912	1511250	4.05	6.57623e-60
Hi_0425	1	1511668	1511929	4.15771	1511859	2.52	1.28688e-42
Hi_0426	1	1512158	1512281	2.52958	1512261	2.01	7.68753e-13
Hi_0427	1	1513009	1513138	2.19843	1513073	1.5	0.0181537
Hi_0428	1	1515436	1515550	1.99607	1515504	1.5	0.0162714
Hi_0429	1	1515760	1515885	1.92248	1515806	1.5	0.299909
Hi_0430	1	1516194	1516404	2.25362	1516235	1.5	0.793927
Hi_0431	1	1524253	1524477	2.34561	1524309	1.5	1.59768e-06
Hi_0432	1	1527097	1527222	4.8016	1527151	3.54	1.25934e-20
Hi_0433	1	1540057	1540177	2.27202	1540127	1.5	0.0542966
Hi_0434	1	1540494	1540688	3.42183	1540510	2.52	6.75763e-58
Hi_0435	1	1541703	1541829	3.54141	1541752	2.01	1.29156e-35
Hi_0436	1	1542887	1543256	2.01446	1543184	1.5	0.318136
Hi_0437	1	1543619	1543752	2.59397	1543661	2.01	3.03036e-05
Hi_0438	1	1543969	1544082	2.4192	1544025	1.5	0.0074114
Hi_0439	1	1544117	1544587	2.82393	1544277	1.5	7.06537e-07
Hi_0440	1	1550252	1550436	2.68595	1550382	1.5	7.1792e-12
Hi_0441	1	1563407	1563548	2.61236	1563420	2.01	1.33627e-26
Hi_0442	1	1569455	1569594	4.8016	1569516	3.03	1.05255e-106
Hi_0443	1	1569815	1569949	2.88832	1569874	2.01	8.39973e-25
Hi_0444	1	1570172	1570327	5.3903	1570224	4.56	6.88407e-41
Hi_0445	1	1570393	1570547	5.44549	1570431	4.05	4.08662e-46
Hi_0446	1	1571072	1571205	2.77794	1571103	2.01	0.0483285
Hi_0447	1	1571688	1571789	15.9869	1571740	11.19	0
Hi_0448	1	1572199	1572312	4.39687	1572262	3.03	3.01697e-51
Hi_0449	1	1579643	1579747	1.75691	1579717	1.5	1.07921e-16
Hi_0450	1	1596143	1596294	2.57557	1596215	1.5	3.16633e-22
Hi_0451	1	1596579	1596703	3.6058	1596627	2.52	2.42845e-15
Hi_0452	1	1597384	1597511	2.06965	1597459	1.5	0.999959
Hi_0453	1	1598273	1598413	6.28255	1598304	5.07	1.60256e-149
Hi_0454	1	1599502	1599656	2.45599	1599569	2.01	8.38303e-21
Hi_0455	1	1600260	1600395	2.24443	1600304	1.5	2.60393e-21
Hi_0456	1	1603302	1603417	3.90015	1603379	2.52	3.33544e-48
Hi_0457	1	1617248	1617351	1.7845	1617307	1.5	3.84232e-08
Hi_0458	1	1629175	1629290	2.3824	1629212	1.5	2.90182e-11
Hi_0459	1	1630676	1630825	3.44023	1630784	2.52	1.38398e-30
Hi_0460	1	1633562	1633674	2.58477	1633630	1.5	1.49105e-09
Hi_0461	1	1633968	1634084	2.28122	1634018	1.5	0.000557479
Hi_0462	1	1634613	1634785	2.03286	1634758	1.5	0.000495976
Hi_0463	1	1646304	1646429	4.36927	1646376	3.03	4.69115e-39
Hi_0464	1	1654689	1654877	2.25362	1654811	1.5	0.0785673
Hi_0465	1	1654942	1655102	2.10645	1655086	1.5	0.000210043
Hi_0466	1	1665407	1665576	2.3824	1665498	1.5	2.41072e-10
Hi_0467	1	1665848	1666024	2.82393	1665963	2.01	2.21339e-20
Hi_0468	1	1666411	1666533	3.64259	1666488	1.5	5.26915e-26
Hi_0469	1	1667611	1667722	4.69122	1667653	3.03	1.03319e-28
Hi_0470	1	1667795	1668001	3.70698	1667859	2.52	1.07873e-47
Hi_0471	1	1668065	1668276	2.87912	1668208	2.01	1.09077e-06
Hi_0472	1	1668592	1668781	2.60317	1668703	2.01	2.6665e-05
Hi_0473	1	1669711	1669936	3.27465	1669872	1.5	1.93916e-15
Hi_0474	1	1676675	1676787	2.28122	1676734	1.5	0.00612365
Hi_0475	1	1678294	1678435	2.4192	1678360	1.5	0.0135602
Hi_0476	1	1690469	1690588	2.4192	1690524	1.5	3.11618e-07
Hi_0477	1	1704529	1704636	5.64786	1704559	3.54	6.60495e-28
Hi_0478	1	1705154	1705278	2.05126	1705232	1.5	0.0293727
Hi_0479	1	1710040	1710306	2.28122	1710259	1.5	6.31497e-05
Hi_0480	1	1711087	1711248	3.03549	1711178	1.5	4.35164e-05
Hi_0481	1	1712025	1712313	3.20107	1712113	2.01	6.09609e-52
Hi_0482	1	1713261	1713451	2.77794	1713427	2.01	1.38074e-11
Hi_0483	1	1713656	1713912	2.3916	1713713	1.5	9.85614e-14
Hi_0484	1	1714006	1714352	2.54797	1714106	1.5	4.12406e-10
Hi_0485	1	1723994	1724109	2.06965	1724083	1.5	0.150623
Hi_0486	1	1725484	1725620	3.72538	1725554	2.01	5.73164e-27
Hi_0487	1	1726518	1726775	2.94351	1726651	1.5	0.607363
Hi_0488	1	1726821	1727167	3.21946	1726882	2.01	8.64933e-11
Hi_0489	1	1727204	1727316	3.17347	1727251	2.01	0.00062469
Hi_0490	1	1727375	1727529	3.13668	1727486	2.52	4.07417e-08
Hi_0491	1	1727663	1727914	2.3916	1727879	2.01	0.000807026
Hi_0492	1	1728341	1728502	4.74641	1728435	3.03	7.83545e-56
Hi_0493	1	1732347	1732499	2.18923	1732441	1.5	0.262335
Hi_0494	1	1732736	1732922	2.18004	1732824	1.5	0.000320523
Hi_0495	1	1733752	1733858	3.83576	1733809	3.03	6.83204e-44
Hi_0496	1	1746449	1746550	4.36927	1746509	2.52	3.09339e-18
Hi_0497	1	1756338	1756440	2.18923	1756392	1.5	0.000171136
Hi_0498	1	1757341	1757442	2.72275	1757383	2.01	8.79522e-24
Hi_0499	1	1757529	1757639	3.54141	1757605	2.52	3.57179e-29
Hi_0500	1	1770221	1770372	2.19843	1770323	1.5	0.00354708
Hi_0501	1	1772252	1772371	3.96454	1772294	2.52	1.4606e-42
Hi_0502	1	1804773	1804965	1.94088	1804907	1.5	0.0382925
Hi_0503	1	1812234	1812369	2.24443	1812290	1.5	0.0230432
Hi_0504	1	1812466	1812752	2.59397	1812541	1.5	5.86329e-09
Hi_0505	1	1821121	1821225	7.14721	1821159	5.07	2.34827e-80
Hi_0506	1	1821991	1822270	5.94221	1822204	4.56	4.82236e-83
Hi_0507	1	1822308	1822449	5.68465	1822376	4.56	3.73924e-37
Hi_0508	1	1822738	1822844	3.75297	1822814	3.03	1.06962e-08
Hi_0509	1	1823061	1823189	3.24706	1823114	2.52	4.86525e-11
Hi_0510	1	1823472	1823574	11.7372	1823520	7.62	1.71618e-244
Hi_0511	1	1825764	1825951	2.19843	1825842	1.5	1.80743e-07
Hi_0512	1	1828085	1828193	2.69515	1828128	1.5	8.90763e-06
Hi_0513	1	1829089	1829329	2.22603	1829182	1.5	2.74153e-06
Hi_0514	1	1829903	1830010	45.9831	1829964	35.16	0
Hi_0515	1	1830267	1830418	3.0079	1830346	2.01	2.92627e-21
Hi_0516	1	1831826	1831955	4.70961	1831879	3.03	4.3524e-53
Hi_0517	1	1833126	1833336	2.21683	1833262	1.5	0.000782233
Hi_0518	1	1835065	1835232	2.86072	1835126	2.01	1.37981e-11
Hi_0519	1	1835529	1835681	2.08805	1835581	1.5	0.0309111
Hi_0520	1	1837151	1837267	1.99607	1837244	1.5	4.85485e-11
Hi_0521	1	1840283	1840391	2.87912	1840323	2.01	1.65877e-14
Hi_0522	1	1842498	1842684	1.87649	1842555	1.5	0.0697405
Hi_0523	1	1843151	1843343	2.21683	1843223	1.5	2.84516e-05
Hi_0524	1	1845425	1845539	5.9882	1845491	4.05	2.83828e-72
Hi_0525	1	1849090	1849225	2.18004	1849152	1.5	1.58438e-09
Hi_0526	1	1849420	1849550	4.7832	1849472	3.03	3.38456e-64
Hi_0527	1	1849816	1849959	2.74114	1849895	2.01	1.78177e-32
Hi_0528	1	1850159	1850279	3.66099	1850209	2.52	1.47684e-27
Hi_0529	1	1850793	1850897	20.485	1850831	14.76	0
Hi_0530	1	1853297	1853426	2.11565	1853373	1.5	4.04921e-11
Hi_0531	1	1853678	1853841	2.03286	1853704	1.5	0.719803
Hi_0532	1	1858023	1858124	2.02366	1858092	1.5	0.0960734
Hi_0533	1	1859255	1859357	2.3916	1859297	1.5	5.95055e-06
Hi_0534	1	1867505	1867645	2.15244	1867595	1.5	0.00395544
Hi_0535	1	1875634	1875749	2.9895	1875703	2.52	3.90747e-34
Hi_0536	1	1876310	1876461	2.23523	1876410	1.5	3.40182e-06
Hi_0537	1	1888845	1888960	4.87519	1888933	4.05	5.73865e-58
Hi_0538	1	1889059	1889161	2.10645	1889125	1.5	0.00771826
Hi_0539	1	1889784	1889928	1.95927	1889881	1.5	4.96183e-05
Hi_0540	1	1890324	1890505	2.71355	1890354	2.01	4.25307e-29
Hi_0541	1	1892106	1892237	2.18004	1892179	1.5	4.94883e-11
Hi_0542	1	1896081	1896225	2.71355	1896149	1.5	0.00277478
Hi_0543	1	1896883	1897008	2.43759	1896930	1.5	7.35614e-23
Hi_0544	1	1898097	1898333	2.50198	1898269	1.5	8.07518e-05
Hi_0545	1	1898450	1898604	2.73194	1898551	2.01	5.21337e-07
Hi_0546	1	1898878	1899016	2.32721	1898953	1.5	0.749564
Hi_0547	1	1899405	1899551	3.05389	1899496	1.5	1.63138e-19
Hi_0548	1	1904794	1904926	1.91328	1904854	1.5	5.00203e-05
Hi_0549	1	1904973	1905120	2.3916	1905035	2.01	1.25469e-11
Hi_0550	1	1905616	1905752	2.22603	1905692	1.5	2.92786e-09
Hi_0551	1	1906284	1906396	17.983	1906353	15.27	0
Hi_0552	1	1906908	1907015	4.08412	1906948	2.52	7.70286e-61
Hi_0553	1	1909655	1909788	2.00527	1909692	1.5	0.201725
Hi_0554	1	1910632	1910919	2.28122	1910782	1.5	0.000291713
Hi_0555	1	1917380	1917489	2.29042	1917425	1.5	0.0780064
Hi_0556	1	1917562	1917696	2.25362	1917621	1.5	2.83227e-14
Hi_0557	1	1917724	1917857	2.44679	1917796	1.5	1.98197e-15
Hi_0558	1	1918021	1918311	2.63076	1918075	1.5	1.05199e-09
Hi_0559	1	1918392	1918514	4.06572	1918436	2.01	7.65468e-23
Hi_0560	1	1919068	1919170	3.31145	1919100	2.52	3.23487e-09
Hi_0561	1	1919464	1919626	3.35744	1919525	2.01	2.07307e-12
Hi_0562	1	1919949	1920121	2.59397	1919998	2.01	3.95624e-11
Hi_0563	1	1923396	1923512	2.50198	1923435	1.5	0.06154
Hi_0564	1	1924166	1924281	1.95007	1924238	1.5	1.15683e-06
Hi_0565	1	1924629	1924753	2.14324	1924699	1.5	0.00840907
Hi_0566	1	1943786	1943887	9.85156	1943842	6.6	4.11229e-199
Hi_0567	1	1944040	1944155	10.5782	1944094	7.11	2.74754e-260
Hi_0568	1	1944306	1944436	2.25362	1944341	1.5	0.00228842
Hi_0569	1	1944531	1944635	3.26545	1944584	2.01	1.48416e-05
Hi_0570	1	1944921	1945162	2.3732	1944967	1.5	2.69926e-07
Hi_0571	1	1951736	1951856	4.47045	1951792	3.03	4.87024e-56
Hi_0572	1	1952702	1952821	10.4035	1952801	8.64	4.6631e-252
Hi_0573	1	1953200	1953301	35.5889	1953250	23.43	0
Hi_0574	1	1953803	1953921	4.35087	1953833	3.54	2.49625e-90
Hi_0575	1	1954167	1954293	7.54274	1954220	5.07	8.14369e-201
Hi_0576	1	1954578	1954707	2.75034	1954652	1.5	2.30899e-37
Hi_0577	1	1955099	1955200	28.3129	1955140	20.37	0
Hi_0578	1	1956070	1956250	9.22606	1956179	7.62	0
Hi_0579	1	1956510	1956622	2.48359	1956543	2.01	9.07398e-49
Hi_0580	1	1957126	1957240	13.3746	1957179	10.68	0
Hi_0581	1	1957591	1957762	2.31801	1957687	1.5	2.37602e-12
Hi_0582	1	1959358	1959523	3.14587	1959380	2.52	7.02451e-19
Hi_0583	1	1960084	1960275	2.86992	1960202	2.01	9.02222e-07
Hi_0584	1	1960398	1960509	2.57557	1960464	2.01	7.36384e-09
Hi_0585	1	1960720	1961001	2.48359	1960923	1.5	7.43773e-16
Hi_0586	1	1961373	1961578	2.42839	1961528	1.5	3.04756e-21
Hi_0587	1	1961727	1961871	3.65179	1961765	3.03	1.37137e-22
Hi_0588	1	1971432	1971533	2.41	1971469	1.5	0.0200785
Hi_0589	1	1973309	1973411	3.98293	1973366	3.03	2.37655e-23
Hi_0590	1	1984649	1984774	2.48359	1984766	2.01	0.000455812
Hi_0591	1	1986392	1986526	2.27202	1986447	1.5	8.61887e-05
Hi_0592	1	1997224	1997342	2.21683	1997285	1.5	0.00496486
Hi_0593	1	2005215	2005338	1.8029	2005269	1.5	0.0221375
Hi_0594	1	2013411	2013563	1.95927	2013542	1.5	9.65371e-05
Hi_0595	1	2032195	2032443	2.06046	2032218	1.5	0.00016299
Hi_0596	1	2050544	2050663	1.99607	2050599	1.5	0.00710463
Hi_0597	1	2064707	2064855	1.98687	2064808	1.5	0.650681
Hi_0598	1	2080381	2080564	2.30881	2080453	1.5	2.35253e-08
Hi_0599	1	2080929	2081044	2.30881	2081000	1.5	0.0926363
Hi_0600	1	2086151	2086275	2.09725	2086211	1.5	0.00182941
Hi_0601	1	2087191	2087322	2.01446	2087254	1.5	0.18275
Hi_0602	1	2093770	2094012	3.67939	2093832	2.52	3.40358e-65
Hi_0603	1	2094133	2094387	3.53221	2094184	2.01	1.7404e-19
Hi_0604	1	2094686	2094791	2.45599	2094722	2.01	0.0798736
Hi_0605	1	2094973	2095163	3.0171	2095035	1.5	2.98107e-44
Hi_0606	1	2106314	2106422	23.1525	2106379	17.82	0
Hi_0607	1	2106884	2107002	11.0566	2106955	7.62	6.36931e-217
Hi_0608	1	2107325	2107445	2.74114	2107372	1.5	4.62671e-07
Hi_0609	1	2107587	2107709	2.34561	2107651	1.5	1.81697e-05
Hi_0610	1	2107882	2108313	2.85152	2108052	1.5	2.28637e-22
Hi_0611	1	2108344	2109042	2.29962	2108475	1.5	1.95637e-09
Hi_0612	1	2109204	2109343	2.05126	2109276	1.5	6.28204e-08
Hi_0613	1	2135399	2135617	2.55717	2135578	1.5	0.00015358
Hi_0614	1	2141696	2141950	2.18923	2141805	1.5	4.53024e-07
Hi_0615	1	2142256	2142375	2.06965	2142325	1.5	0.300603
Hi_0616	1	2143131	2143259	2.30881	2143213	1.5	7.55455e-11
Hi_0617	1	2168325	2168443	2.52958	2168389	1.5	1.28352e-08
Hi_0618	1	2177110	2177254	4.51645	2177199	3.54	8.58007e-64
Hi_0619	1	2201487	2201601	1.95927	2201558	1.5	0.885256
Hi_0620	1	2203015	2203116	4.70961	2203069	3.03	3.18729e-47
Hi_0621	1	2203401	2203612	2.63076	2203555	1.5	1.83132e-15
Hi_0622	1	2203923	2204053	2.60317	2203975	1.5	0.00575671
Hi_0623	1	2214751	2214855	5.16034	2214787	3.54	1.61647e-33
Hi_0624	1	2217880	2218077	2.20763	2218025	1.5	4.73531e-05
Hi_0625	1	2219363	2219466	2.07885	2219436	1.5	0.092169
Hi_0626	1	2220011	2220132	2.00527	2220064	1.5	0.303638
Hi_0627	1	2221763	2221938	1.85809	2221837	1.5	0.0363306
Hi_0628	1	2233166	2233326	2.20763	2233295	1.5	0.0557171
Hi_0629	1	2233555	2233662	2.24443	2233606	1.5	0.0552359
Hi_0630	1	2236473	2236632	2.09725	2236540	1.5	0.00235907
Hi_0631	1	2241434	2241618	2.32721	2241543	1.5	3.71705e-18
Hi_0632	1	2241675	2241777	2.51118	2241747	1.5	1.32672e-21
Hi_0633	1	2242021	2242242	2.89752	2242076	2.01	0.00020963
Hi_0634	1	2244440	2244552	2.09725	2244509	1.5	0.0374751
Hi_0635	1	2246879	2247097	3.41263	2246933	2.01	4.13834e-30
Hi_0636	1	2247272	2247391	2.48359	2247315	1.5	1.17892e-18
Hi_0637	1	2247904	2248130	3.02629	2247965	1.5	4.45387e-05
Hi_0638	1	2248341	2248463	2.07885	2248426	1.5	0.0256961
Hi_0639	1	2249164	2249288	3.51381	2249243	3.03	6.24458e-45
Hi_0640	1	2256019	2256175	2.27202	2256071	1.5	0.00512442
Hi_0641	1	2265180	2265350	2.16164	2265299	1.5	3.51382e-06
Hi_0642	1	2265447	2265554	1.85809	2265482	1.5	2.7465e-08
Hi_0643	1	2266993	2267116	2.28122	2267069	1.5	0.0012778
Hi_0644	1	2272545	2272676	2.21683	2272616	1.5	0.10432
Hi_0645	1	2276712	2276833	3.52301	2276772	2.01	2.94614e-27
Hi_0646	1	2282785	2282924	2.27202	2282879	1.5	1.00241e-05
Hi_0647	1	2283215	2283346	3.92774	2283282	2.52	1.09164e-15
Hi_0648	1	2283814	2283953	2.31801	2283880	1.5	0.561811
Hi_0649	1	2284058	2284174	2.28122	2284095	1.5	0.889799
Hi_0650	1	2290475	2290604	1.83969	2290507	1.5	8.77601e-06
Hi_0651	1	2293006	2293210	2.13404	2293145	1.5	9.90294e-07
Hi_0652	1	2296439	2296613	2.11565	2296478	1.5	7.44845e-16
Hi_0653	1	2297879	2298059	2.46519	2298028	1.5	2.46355e-14
Hi_0654	1	2300470	2300606	3.05389	2300528	1.5	2.53391e-18
Hi_0655	1	2300696	2300861	1.95927	2300845	1.5	5.8171e-05
Hi_0656	1	2301676	2301919	2.29962	2301861	1.5	0.0185692
Hi_0657	1	2302011	2302172	2.12485	2302144	1.5	0.0156886
Hi_0658	1	2302200	2302349	2.36401	2302296	1.5	0.276196
Hi_0659	1	2303310	2303544	2.48359	2303453	1.5	1.57883e-16
Hi_0660	1	2314335	2314479	2.45599	2314401	1.5	3.18596e-10
Hi_0661	1	2316580	2316834	2.3824	2316606	1.5	8.50735e-14
Hi_0662	1	2321630	2321771	3.11828	2321695	2.01	3.59801e-16
Hi_0663	1	2322736	2322848	6.14457	2322791	4.56	1.80615e-113
Hi_0664	1	2323540	2323648	1.86729	2323560	1.5	4.17482e-08
Hi_0665	1	2324109	2324348	2.3824	2324170	1.5	3.58413e-19
Hi_0666	1	2324520	2324671	2.18923	2324593	1.5	3.6727e-12
Hi_0667	1	2325356	2325522	2.23523	2325491	1.5	4.36287e-09
Hi_0668	1	2326451	2326570	7.49675	2326508	5.07	1.96352e-139
Hi_0669	1	2327778	2327894	2.52038	2327835	2.01	1.92335e-16
Hi_0670	1	2329192	2329461	2.51118	2329364	1.5	5.59786e-05
Hi_0671	1	2329738	2329868	2.9987	2329794	2.01	5.11696e-10
Hi_0672	1	2329958	2330065	3.27465	2330002	2.01	2.26417e-11
Hi_0673	1	2330417	2330596	2.10645	2330480	1.5	0.000511309
Hi_0674	1	2349774	2350014	2.25362	2349949	1.5	2.79312e-30
Hi_0675	1	2351753	2351887	1.99607	2351812	1.5	0.228004
Hi_0676	1	2372172	2372334	2.10645	2372302	1.5	0.0257044
Hi_0677	1	2373371	2373496	2.42839	2373423	1.5	0.010579
Hi_0678	1	2396839	2396966	3.23786	2396935	2.01	2.69881e-30
Hi_0679	1	2403859	2404003	1.98687	2403893	1.5	0.0101505
Hi_0680	1	2407276	2407397	2.29962	2407353	1.5	1.24404e-10
Hi_0681	1	2421210	2421372	2.35481	2421335	1.5	1.03787e-08
Hi_0682	1	2422607	2422849	2.43759	2422775	1.5	0.00135336
Hi_0683	1	2423858	2423967	4.95797	2423902	3.54	1.02655e-58
Hi_0684	1	2432958	2433125	3.65179	2433015	2.01	2.26035e-25
Hi_0685	1	2436476	2436610	2.51118	2436549	1.5	3.37087e-14
Hi_0686	1	2439423	2439578	2.17084	2439552	1.5	0.137135
Hi_0687	1	2440157	2440258	4.2037	2440182	3.03	2.08003e-17
Hi_0688	1	2440554	2440728	5.03156	2440569	4.05	1.15876e-69
Hi_0689	1	2441097	2441379	4.67282	2441178	3.03	8.22503e-108
Hi_0690	1	2441918	2442045	3.55981	2441978	2.52	2.29888e-30
Hi_0691	1	2443390	2443605	2.53878	2443452	1.5	0.573203
Hi_0692	1	2443730	2443847	2.00527	2443781	1.5	1.05072e-08
Hi_0693	1	2444167	2444304	2.05126	2444188	1.5	0.0135673
Hi_0694	1	2447056	2447283	3.65179	2447140	2.01	4.93723e-15
Hi_0695	1	2447372	2447489	2.63996	2447417	2.01	3.92208e-11
Hi_0696	1	2458091	2458215	1.93168	2458145	1.5	0.094343
Hi_0697	1	2460624	2460760	2.3732	2460693	1.5	0.000197535
Hi_0698	1	2475318	2475509	2.08805	2475404	1.5	8.39082e-07
Hi_0699	1	2479570	2479711	1.98687	2479636	1.5	0.0414573
Hi_0700	1	2479843	2479960	2.3916	2479896	1.5	5.00203e-05
Hi_0701	1	2480241	2480347	2.3916	2480309	1.5	3.94418e-05
Hi_0702	1	2481072	2481212	2.41	2481145	1.5	6.11252e-12
Hi_0703	1	2507319	2507425	2.00527	2507385	1.5	0.0513002
Hi_0704	1	2507520	2507636	2.93431	2507575	2.01	1.03852e-25
Hi_0705	1	2507865	2508157	3.13668	2508081	2.01	1.25045e-06
Hi_0706	1	2508310	2508479	2.91591	2508403	2.01	0.0394013
Hi_0707	1	2508687	2508824	2.64916	2508807	2.01	6.15587e-06
Hi_0708	1	2509601	2509771	2.47439	2509657	1.5	6.73757e-43
Hi_0709	1	2510455	2510597	3.65179	2510518	2.52	4.09825e-24
Hi_0710	1	2517372	2517499	2.62156	2517426	1.5	9.28638e-10
Hi_0711	1	2518711	2518820	17.9738	2518782	14.25	0
Hi_0712	1	2519212	2519335	4.47045	2519282	3.54	6.5934e-65
Hi_0713	1	2520039	2520144	14.3404	2520103	8.64	0
Hi_0714	1	2530175	2530308	2.19843	2530195	1.5	2.3116e-14
Hi_0715	1	2536934	2537056	2.88832	2536992	1.5	1.10691e-11
Hi_0716	1	2537188	2537292	2.43759	2537216	1.5	0.00140247
Hi_0717	1	2544426	2544565	5.16954	2544523	3.54	2.94189e-89
Hi_0718	1	2545751	2545868	2.43759	2545817	1.5	1.27007e-07
Hi_0719	1	2546055	2546166	2.68595	2546107	2.01	0.00868742
Hi_0720	1	2562278	2562395	2.48359	2562343	1.5	3.12567e-08
Hi_0721	1	2565476	2565608	1.85809	2565530	1.5	0.367333
Hi_0722	1	2567142	2567484	2.52958	2567304	1.5	2.57639e-09
Hi_0723	1	2567564	2567789	2.21683	2567635	1.5	0.00735022
Hi_0724	1	2567942	2568250	2.30881	2568062	1.5	0.000349118
Hi_0725	1	2568730	2568895	2.3916	2568766	1.5	0.366489
Hi_0726	1	2570466	2570613	2.10645	2570545	1.5	0.0210398
Hi_0727	1	2570635	2570766	2.16164	2570710	1.5	0.00820576
Hi_0728	1	2577220	2577384	2.41	2577296	1.5	0.00861147
Hi_0729	1	2578404	2578505	4.2037	2578477	3.54	2.39116e-13
Hi_0730	1	2579190	2579308	2.51118	2579244	1.5	9.63864e-05
Hi_0731	1	2579871	2580090	2.62156	2579908	1.5	6.72897e-09
Hi_0732	1	2580258	2580370	2.19843	2580320	1.5	0.92186
Hi_0733	1	2581721	2581991	2.68595	2581871	1.5	1.51379e-12
Hi_0734	1	2605548	2605661	1.98687	2605598	1.5	5.10749e-11
Hi_0735	1	2606025	2606136	2.55717	2606071	1.5	3.65438e-25
Hi_0736	1	2620573	2620735	2.09725	2620639	1.5	0.000397626
Hi_0737	1	2625138	2625239	5.76744	2625205	4.05	3.02587e-92
Hi_0738	1	2625469	2625660	2.22603	2625618	1.5	0.00285613
Hi_0739	1	2625833	2626093	3.39423	2625952	2.01	6.80829e-47
Hi_0740	1	2644138	2644241	2.01446	2644177	1.5	0.000244823
Hi_0741	1	2645550	2645752	2.89752	2645688	1.5	3.31147e-10
Hi_0742	1	2648709	2648819	2.06046	2648743	1.5	0.0205951
Hi_0743	1	2657275	2657382	1.7845	2657309	1.5	7.78206e-06
Hi_0744	1	2658101	2658208	2.09725	2658161	1.5	1.226e-05
Hi_0745	1	2663946	2664058	21.1473	2664022	17.31	0
Hi_0746	1	2664673	2664782	21.8372	2664732	18.84	0
Hi_0747	1	2665549	2665660	2.81473	2665585	2.01	1.19032e-16
Hi_0748	1	2666544	2666741	3.80816	2666673	2.01	1.70789e-13
Hi_0749	1	2666986	2667194	3.29305	2667096	2.01	3.96831e-08
Hi_0750	1	2667314	2667511	2.29962	2667356	1.5	1.69234e-41
Hi_0751	1	2667791	2667897	10.2839	2667849	3.54	1
Hi_0752	1	2667953	2668056	7.28518	2668009	2.52	1
Hi_0753	1	2684633	2684805	3.49542	2684673	2.01	8.18929e-21
Hi_0754	1	2694191	2694321	2.78713	2694243	1.5	7.60171e-20
Hi_0755	1	2699299	2699455	2.46519	2699405	1.5	3.98823e-10
Hi_0756	1	2702754	2702870	2.50198	2702794	1.5	1.92778e-07
Hi_0757	1	2703042	2703167	2.59397	2703117	1.5	6.56664e-16
Hi_0758	1	2706310	2706468	2.01446	2706339	1.5	0.106458
Hi_0759	1	2709641	2709750	3.04469	2709684	1.5	2.44586e-08
Hi_0760	1	2718464	2718568	2.9711	2718516	2.01	4.30465e-18
Hi_0761	1	2734125	2734266	2.72275	2734172	1.5	9.45124e-07
Hi_0762	1	2735340	2735453	2.09725	2735439	1.5	0.045691
Hi_0763	1	2735546	2735687	2.22603	2735619	1.5	0.000542199
Hi_0764	1	2735801	2736002	2.35481	2735923	1.5	4.79362e-05
Hi_0765	1	2741697	2741834	2.15244	2741727	1.5	0.000244637
Hi_0766	1	2745718	2745834	3.48622	2745786	2.52	2.995e-31
Hi_0767	1	2745936	2746110	3.18267	2745984	2.01	6.07531e-07
Hi_0768	1	2757728	2757829	1.99607	2757793	1.5	0.302862
Hi_0769	1	2763549	2763757	2.33641	2763580	1.5	2.0417e-13
Hi_0770	1	2770521	2770624	2.00527	2770556	1.5	6.00232e-06
Hi_0771	1	2770860	2771033	2.13404	2771001	1.5	4.12755e-13
Hi_0772	1	2782190	2782297	2.18004	2782218	1.5	1.04386e-07
Hi_0773	1	2782501	2782674	2.34561	2782540	1.5	0.00571879
Hi_0774	1	2783272	2783507	2.3916	2783457	1.5	3.3504e-23
Hi_0775	1	2792580	2792701	4.69122	2792674	4.05	4.08333e-26
Hi_0776	1	2792915	2793045	3.54141	2792978	2.52	1.47416e-20
Hi_0777	1	2793118	2793336	2.3824	2793173	1.5	6.7107e-05
Hi_0778	1	2793480	2793663	1.96847	2793488	1.5	0.000119179
Hi_0779	1	2794374	2794483	2.47439	2794463	2.01	0.000913959
Hi_0780	1	2795410	2795521	3.11828	2795419	2.52	7.02563e-05
Hi_0781	1	2795740	2796023	2.73194	2795959	2.01	1.04076e-50
Hi_0782	1	2801494	2801693	2.03286	2801597	1.5	0.00419291
Hi_0783	1	2802778	2802879	4.40606	2802832	3.03	1.48382e-11
Hi_0784	1	2804711	2804826	2.13404	2804750	1.5	0.00393897
Hi_0785	1	2806404	2806524	2.36401	2806481	1.5	8.57391e-06
Hi_0786	1	2808427	2808530	2.17084	2808481	1.5	5.80481e-14
Hi_0787	1	2811651	2811959	2.87912	2811908	1.5	3.14171e-10
Hi_0788	1	2811656	2811822	2.82393	2811713	2.01	3.12966e-08
Hi_0789	1	2817661	2817871	2.11565	2817737	1.5	0.448295
Hi_0790	1	2818825	2818996	2.05126	2818921	1.5	0.0321692
Hi_0791	1	2822580	2822699	2.02366	2822680	1.5	0.0279112
Hi_0792	1	2825820	2825930	2.52958	2825890	1.5	1.16942e-09
Hi_0793	1	2844658	2844760	5.00396	2844711	3.54	5.13149e-29
Hi_0794	1	2849258	2849384	1.99607	2849335	1.5	1.78938e-09
Hi_0795	1	2850386	2850506	2.35481	2850433	1.5	0.000172669
Hi_0796	1	2853242	2853378	3.5966	2853299	2.01	2.1243e-26
Hi_0797	1	2853437	2853590	2.86072	2853506	1.5	3.16679e-29
Hi_0798	1	2853909	2854064	2.58477	2853941	2.01	9.49788e-18
Hi_0799	1	2869292	2869405	2.44679	2869369	1.5	1.90347e-11
Hi_0800	1	2869451	2869587	2.52038	2869521	1.5	4.39587e-08
Hi_0801	1	2870148	2870291	2.84233	2870213	1.5	0.00432558
Hi_0802	1	2870378	2870523	2.94351	2870511	2.01	3.55626e-10
Hi_0803	1	2870780	2871017	2.58477	2870830	1.5	3.83067e-05
Hi_0804	1	2871772	2871891	10.5506	2871835	6.6	3.80568e-268
Hi_0805	1	2872051	2872155	17.4495	2872108	11.19	0
Hi_0806	1	2875682	2875791	12.7859	2875735	8.13	0
Hi_0807	1	2875953	2876076	4.52564	2876026	3.54	3.35533e-45
Hi_0808	1	2876714	2876861	2.19843	2876788	1.5	1.48339e-19
Hi_0809	1	2877221	2877335	8.03946	2877283	4.56	3.99969e-130
Hi_0810	1	2878800	2878919	2.49278	2878870	1.5	0.000227706
Hi_0811	1	2879006	2879114	2.31801	2879071	1.5	0.0312755
Hi_0812	1	2879778	2880022	2.42839	2879947	1.5	0.121415
Hi_0813	1	2880582	2880733	2.28122	2880679	1.5	6.79404e-06
Hi_0814	1	2882248	2882395	3.09988	2882318	2.01	1.09552e-16
Hi_0815	1	2882418	2882551	3.32984	2882479	2.01	5.8445e-31
Hi_0816	1	2900123	2900231	2.21683	2900195	1.5	1.41894e-05
Hi_0817	1	2903459	2903574	2.3916	2903528	1.5	0.000223008
Hi_0818	1	2905748	2905898	2.69515	2905801	1.5	2.78453e-07
Hi_0819	1	2907356	2907543	2.52038	2907414	1.5	5.00805e-11
Hi_0820	1	2913443	2913562	1.71091	2913473	1.5	1.61081e-05
Hi_0821	1	2925127	2925248	3.55061	2925179	2.52	1.09882e-22
Hi_0822	1	2925754	2925909	2.04206	2925847	1.5	0.0131011
Hi_0823	1	2934500	2934624	1.74771	2934515	1.5	0.793637
Hi_0824	1	2934686	2935102	2.66755	2934821	1.5	1.31251e-18
Hi_0825	1	2935462	2935902	2.67675	2935755	1.5	0.223389
Hi_0826	1	2936419	2936533	11.2865	2936477	7.62	2.46002e-264
Hi_0827	1	2938623	2938792	2.36401	2938688	1.5	6.9015e-07
Hi_0828	1	2938978	2939088	5.09595	2939025	3.54	2.50697e-80
Hi_0829	1	2939249	2939467	2.52038	2939401	1.5	1.30679e-23
Hi_0830	1	2945596	2945700	2.06046	2945666	1.5	6.28548e-07
Hi_0831	1	2947310	2947435	1.94088	2947404	1.5	2.21656e-13
Hi_0832	1	2952192	2952313	2.15244	2952235	1.5	3.79324e-05
Hi_0833	1	2952890	2953009	2.31801	2952906	1.5	3.61106e-06
Hi_0834	1	2960411	2960521	5.49148	2960472	3.54	5.64109e-103
Hi_0835	1	2961704	2961813	1.95007	2961752	1.5	0.949206
Hi_0836	1	2964472	2964584	2.06965	2964506	1.5	0.00537027
Hi_0837	1	2971327	2971446	2.9987	2971384	2.01	5.39511e-27
Hi_0838	1	2972115	2972273	3.5966	2972181	1.5	2.44901e-24
Hi_0839	1	2974051	2974161	3.81736	2974108	2.52	2.14224e-47
Hi_0840	1	2976699	2976840	3.07229	2976812	1.5	4.06444e-18
Hi_0841	1	2985743	2985937	2.75954	2985800	1.5	9.80172e-07
Hi_0842	1	2986445	2986546	2.18923	2986486	1.5	0.000140588
Hi_0843	1	2992666	2992817	2.08805	2992738	1.5	0.454866
Hi_0844	1	2992925	2993059	2.85152	2992992	1.5	2.95569e-05
Hi_0845	1	2993407	2993535	3.16427	2993464	2.01	3.9027e-05
Hi_0846	1	2994947	2995134	2.55717	2995077	1.5	3.68774e-12
Hi_0847	1	2995248	2995357	2.08805	2995303	1.5	0.0197255
Hi_0848	1	3001622	3001723	3.23786	3001658	2.01	9.88045e-28
Hi_0849	1	3002056	3002173	3.53221	3002115	2.52	2.18046e-22
Hi_0850	1	3002452	3002663	2.42839	3002589	1.5	0.00458138
Hi_0851	1	3002829	3003194	2.79633	3003156	1.5	7.69445e-16
Hi_0852	1	3002923	3003056	2.70435	3002987	2.01	4.47259e-08
Hi_0853	1	3003607	3003730	11.4613	3003676	9.15	1.49655e-290
Hi_0854	1	3003833	3003961	10.3483	3003933	9.15	0
Hi_0855	1	3004194	3004302	28.0369	3004243	18.84	0
Hi_0856	1	3004885	3004997	3.34824	3004952	2.52	2.02348e-49
Hi_0857	1	3005188	3005302	3.44942	3005231	2.01	4.78598e-12
Hi_0858	1	3006148	3006252	2.87912	3006180	2.01	1.60207e-05
Hi_0859	1	3006344	3006475	3.31145	3006404	2.01	5.98381e-05
Hi_0860	1	3006691	3006830	3.62419	3006760	2.52	3.87973e-11
Hi_0861	1	3007098	3007225	3.11828	3007163	2.52	4.86525e-11
Hi_0862	1	3007377	3007506	2.00527	3007478	1.5	7.46117e-12
Hi_0863	1	3007672	3007773	3.08149	3007711	2.52	6.99657e-27
Hi_0864	1	3011563	3011704	2.41	3011640	1.5	0.000914885
Hi_0865	1	3019158	3019284	2.83313	3019234	2.01	4.2813e-17
Hi_0866	1	3019871	3019980	3.42183	3019946	2.01	9.79314e-07
Hi_0867	1	3027590	3027792	2.3824	3027719	1.5	0.0374539
Hi_0868	1	3033528	3033776	6.22736	3033604	4.56	8.55305e-213
Hi_0869	1	3035288	3035400	3.40343	3035345	2.01	2.58237e-08
Hi_0870	1	3035928	3036051	2.83313	3035976	2.01	4.38567e-05
Hi_0871	1	3036303	3036426	2.60317	3036367	2.01	0.00210799
Hi_0872	1	3036621	3036742	2.70435	3036694	2.01	0.0110982
Hi_0873	1	3037302	3037432	2.54797	3037359	1.5	1.5185e-07
Hi_0874	1	3045133	3045250	2.13404	3045181	1.5	5.80934e-05
Hi_0875	1	3047739	3047844	7.34957	3047773	4.05	4.08535e-95
Hi_0876	1	3048529	3048850	3.10908	3048584	2.01	3.59706e-16
Hi_0877	1	3049093	3049195	3.21026	3049144	2.01	5.67504e-08
Hi_0878	1	3049316	3049596	3.19187	3049547	2.01	1.66657e-11
Hi_0879	1	3049818	3050027	3.5874	3049944	2.01	3.15624e-13
Hi_0880	1	3050139	3050273	2.29042	3050194	1.5	1.58436e-07
Hi_0881	1	3050359	3050477	2.47439	3050400	2.01	5.37524e-05
Hi_0882	1	3051117	3051282	2.24443	3051177	1.5	0.235399
Hi_0883	1	3051357	3051583	2.45599	3051549	1.5	1.75055e-11
Hi_0884	1	3051784	3051971	2.9711	3051847	1.5	0.00198649
Hi_0885	1	3052300	3052447	4.05652	3052361	2.01	1.24584e-51
Hi_0886	1	3067235	3067342	2.89752	3067296	1.5	7.65771e-15
Hi_0887	1	3068614	3068717	2.63076	3068666	1.5	3.24352e-10
Hi_0888	1	3069104	3069645	3.30225	3069496	2.01	4.78929e-96
Hi_0889	1	3069147	3069269	2.81473	3069163	2.52	1.92913e-31
Hi_0890	1	3069897	3070042	3.42183	3069969	2.52	2.09262e-07
Hi_0891	1	3070282	3070485	3.21026	3070419	2.52	4.27052e-16
Hi_0892	1	3070515	3070622	3.85416	3070573	2.52	1.20518e-12
Hi_0893	1	3070829	3070930	2.92511	3070872	2.01	4.27719e-05
Hi_0894	1	3076847	3076950	8.60976	3076905	6.09	1.2901e-178
Hi_0895	1	3086240	3086344	3.55061	3086294	2.01	8.50571e-15
Hi_0896	1	3107850	3107955	2.96191	3107898	1.5	1.56384e-05
Hi_0897	1	3108120	3108231	2.9895	3108163	1.5	9.94e-15
Hi_0898	1	3108453	3108570	2.68595	3108516	1.5	0.000481748
Hi_0899	1	3135120	3135270	2.31801	3135210	1.5	0.000109578
Hi_0900	1	3136231	3136389	2.87912	3136297	1.5	1.73307e-09
Hi_0901	1	3147320	3147422	2.24443	3147358	1.5	2.47124e-05
Hi_0902	1	3148050	3148168	2.55717	3148106	1.5	0.0176793
Hi_0903	1	3153052	3153162	2.03286	3153099	1.5	5.97786e-07
Hi_0904	1	3157384	3157495	4.08412	3157428	2.52	6.38378e-17
Hi_0905	1	3159495	3159613	4.96717	3159559	3.03	2.55093e-73
Hi_0906	1	3164732	3164839	3.29305	3164780	2.01	3.56407e-16
Hi_0907	1	3165333	3165449	2.52038	3165388	1.5	4.17308e-10
Hi_0908	1	3167299	3167408	2.00527	3167362	1.5	0.0554238
Hi_0909	1	3177210	3177322	2.52038	3177285	1.5	4.16149e-12
Hi_0910	1	3178321	3178480	2.9711	3178394	2.01	2.07533e-24
Hi_0911	1	3178881	3179225	2.23523	3179020	1.5	1.39271e-10
Hi_0912	1	3179267	3179431	1.89488	3179369	1.5	0.00115848
Hi_0913	1	3179853	3179999	2.33641	3179876	2.01	0.155687
Hi_0914	1	3180532	3180696	2.47439	3180631	1.5	0.0013087
Hi_0915	1	3192330	3192437	2.29042	3192379	1.5	0.000164795
Hi_0916	1	3201908	3202023	1.88569	3201968	1.5	0.517868
Hi_0917	1	3220101	3220220	2.45599	3220175	1.5	0.10894
Hi_0918	1	3221941	3222045	2.81473	3221975	1.5	1.47372e-09
Hi_0919	1	3222527	3222678	2.32721	3222541	1.5	0.00329515
Hi_0920	1	3231144	3231285	2.83313	3231250	1.5	4.47289e-22
Hi_0921	1	3231803	3231915	2.15244	3231855	1.5	0.12031
Hi_0922	1	3232417	3232835	2.62156	3232732	1.5	7.07475e-05
Hi_0923	1	3237676	3237779	3.37584	3237737	2.01	9.0921e-21
Hi_0924	1	3237863	3238041	3.69778	3237999	2.52	8.17157e-18
Hi_0925	1	3238165	3238453	3.34824	3238199	1.5	1.73172e-07
Hi_0926	1	3238972	3239096	2.07885	3239018	1.5	5.88038e-06
Hi_0927	1	3239509	3239628	2.93431	3239574	2.01	0.000667325
Hi_0928	1	3241197	3241347	3.30225	3241283	2.01	2.19454e-23
Hi_0929	1	3241732	3241871	2.95271	3241803	1.5	7.83165e-07
Hi_0930	1	3260002	3260120	2.04206	3260062	1.5	0.397677
Hi_0931	1	3260850	3261104	2.70435	3261032	1.5	0.0592673
Hi_0932	1	3261276	3261582	2.3824	3261486	1.5	1.30654e-11
Hi_0933	1	3268374	3268475	1.83049	3268396	1.5	0.8389
Hi_0934	1	3288987	3289132	2.20763	3289058	1.5	0.287451
Hi_0935	1	3290121	3290409	2.46519	3290196	1.5	0.110715
Hi_0936	1	3291315	3291474	2.4008	3291425	1.5	0.00327531
Hi_0937	1	3294005	3294129	2.01446	3294055	1.5	0.0296173
Hi_0938	1	3295605	3295763	1.92248	3295620	1.5	0.211349
Hi_0939	1	3296425	3296532	2.69515	3296489	1.5	6.30141e-12
Hi_0940	1	3300928	3301061	4.23129	3300998	3.03	7.5483e-76
Hi_0941	1	3301260	3301371	2.86992	3301309	1.5	1.98388e-11
Hi_0942	1	3301688	3301805	4.04732	3301737	3.03	3.08105e-37
Hi_0943	1	3301963	3302081	2.51118	3302055	2.01	4.60019e-08
Hi_0944	1	3302616	3302736	5.11435	3302704	4.05	3.93968e-77
Hi_0945	1	3304260	3304446	2.51118	3304407	1.5	2.83251e-06
Hi_0946	1	3304846	3305378	2.47439	3305151	1.5	0.00142252
Hi_0947	1	3305510	3305632	3.13668	3305571	2.01	0.00415373
Hi_0948	1	3306252	3306365	3.72538	3306308	3.03	3.9257e-18
Hi_0949	1	3306797	3307147	3.09988	3307030	2.01	6.87648e-06
Hi_0950	1	3307317	3307429	2.9895	3307383	2.01	1.02067e-11
Hi_0951	1	3307811	3308114	2.92511	3308067	1.5	0.0425174
Hi_0952	1	3308349	3308528	2.20763	3308498	1.5	2.30381e-06
Hi_0953	1	3308830	3309078	3.39423	3308976	2.01	2.44517e-14
Hi_0954	1	3309388	3309530	2.27202	3309409	1.5	0.0110858
Hi_0955	1	3310090	3310269	2.25362	3310114	1.5	0.00638214
Hi_0956	1	3315230	3315452	2.48359	3315396	1.5	7.66369e-05
Hi_0957	1	3316091	3316527	2.68595	3316315	1.5	1.68045e-76
Hi_0958	1	3319562	3319743	2.88832	3319604	2.01	0.00125778
Hi_0959	1	3320236	3320359	2.95271	3320298	2.01	5.35667e-36
Hi_0960	1	3333740	3333858	1.83049	3333840	1.5	4.97711e-07
Hi_0961	1	3333988	3334150	2.01446	3334115	1.5	0.0482358
Hi_0962	1	3338464	3338607	2.53878	3338536	1.5	1.06459e-07
Hi_0963	1	3339769	3339980	2.32721	3339933	1.5	1.48162e-05
Hi_0964	1	3340268	3340380	2.12485	3340308	1.5	0.70294
Hi_0965	1	3340733	3340919	2.26282	3340805	1.5	8.13715e-19
Hi_0966	1	3341332	3341532	2.21683	3341459	1.5	1.6249e-06
Hi_0967	1	3342126	3342264	2.28122	3342185	1.5	0.0262245
Hi_0968	1	3345707	3345811	1.91328	3345738	1.5	8.64162e-06
Hi_0969	1	3345899	3346010	2.78713	3345949	2.01	7.71823e-14
Hi_0970	1	3354485	3354592	2.10645	3354554	1.5	0.00510956
Hi_0971	1	3354709	3354839	2.25362	3354776	1.5	4.02123e-06
Hi_0972	1	3358391	3358545	2.33641	3358468	2.01	6.68445e-06
Hi_0973	1	3371375	3371549	2.32721	3371442	1.5	5.13255e-09
Hi_0974	1	3371914	3372068	2.4192	3371995	1.5	0.00440109
Hi_0975	1	3372783	3372911	1.88569	3372805	1.5	2.79414e-12
Hi_0976	1	3373405	3373577	2.48359	3373561	1.5	0.000246493
Hi_0977	1	3379149	3379288	1.83049	3379244	1.5	3.06851e-06
Hi_0978	1	3383884	3383985	19.326	3383931	13.23	0
Hi_0979	1	3385059	3385199	2.61236	3385160	2.01	0.000119483
Hi_0980	1	3385810	3385937	2.73194	3385884	2.01	2.82248e-21
Hi_0981	1	3395061	3395185	2.88832	3395152	2.01	1.39176e-07
Hi_0982	1	3395345	3395471	4.30488	3395385	3.54	2.67226e-29
Hi_0983	1	3395667	3395801	3.16427	3395740	2.01	3.23747e-18
Hi_0984	1	3399268	3399408	2.3824	3399334	1.5	0.00690762
Hi_0985	1	3399598	3399703	3.06309	3399632	1.5	4.66122e-09
Hi_0986	1	3399835	3400036	2.11565	3399896	1.5	0.00628086
Hi_0987	1	3400459	3400621	2.08805	3400511	1.5	0.0802016
Hi_0988	1	3400744	3400906	3.21946	3400788	2.01	4.109e-05
Hi_0989	1	3401202	3401337	1.92248	3401260	1.5	2.84792e-06
Hi_0990	1	3405983	3406093	2.46519	3406033	1.5	5.12721e-21
Hi_0991	1	3408649	3408860	2.4008	3408721	1.5	0.00196259
Hi_0992	1	3409228	3409341	2.72275	3409285	1.5	1.35418e-15
Hi_0993	1	3411293	3411418	2.29962	3411357	1.5	0.00161163
Hi_0994	1	3411519	3411858	2.61236	3411819	1.5	0.0013017
Hi_0995	1	3411968	3412261	2.57557	3412069	1.5	4.12767e-25
Hi_0996	1	3414307	3414499	2.27202	3414451	1.5	0.17635
Hi_0997	1	3414831	3415097	3.39423	3414983	2.01	7.99042e-42
Hi_0998	1	3415176	3415307	2.89752	3415252	2.01	8.57157e-18
Hi_0999	1	3415753	3415891	3.46782	3415817	2.01	1.89975e-06
Hi_1000	1	3416408	3416534	5.27072	3416468	3.03	1.71406e-62
Hi_1001	1	3424127	3424230	2.15244	3424161	1.5	0.178388
Hi_1002	1	3429433	3429572	2.77794	3429497	1.5	2.55288e-14
Hi_1003	1	3429680	3429848	2.78713	3429740	1.5	0.000270588
Hi_1004	1	3429902	3430295	2.66755	3429967	1.5	7.6785e-08
Hi_1005	1	3430034	3430201	2.56637	3430135	2.01	1.62939e-09
Hi_1006	1	3436356	3436469	2.75034	3436427	2.01	0.000137802
Hi_1007	1	3436548	3436837	2.13404	3436700	1.5	0.310089
Hi_1008	1	3436980	3437088	3.55061	3437047	2.52	2.7342e-11
Hi_1009	1	3443011	3443135	4.2037	3443076	2.52	1.04224e-29
Hi_1010	1	3444775	3444934	2.59397	3444841	1.5	4.10318e-10
Hi_1011	1	3445156	3445287	2.13404	3445254	1.5	0.00707863
Hi_1012	1	3446290	3446449	2.10645	3446407	1.5	0.831554
Hi_1013	1	3449462	3449566	2.49278	3449535	1.5	3.94418e-05
Hi_1014	1	3452774	3452880	2.02366	3452826	1.5	1.77348e-09
Hi_1015	1	3455913	3456071	2.00527	3455954	1.5	6.60459e-05
Hi_1016	1	3456159	3456322	3.92774	3456250	2.01	1.70491e-28
Hi_1017	1	3456533	3456636	15.389	3456577	11.7	0
Hi_1018	1	3457992	3458236	2.3824	3458019	1.5	0.0846984
Hi_1019	1	3458308	3458922	2.78713	3458414	1.5	2.76041e-13
Hi_1020	1	3458630	3458757	2.66755	3458733	2.01	2.23428e-06
Hi_1021	1	3478350	3478453	11.3141	3478413	8.64	1.95453e-264
Hi_1022	1	3480730	3480834	2.24443	3480789	1.5	0.0428724
Hi_1023	1	3481906	3482051	2.36401	3481965	1.5	0.00125037
Hi_1024	1	3484107	3484260	2.33641	3484161	1.5	4.37253e-15
Hi_1025	1	3485648	3485760	2.4192	3485681	1.5	0.00102685
Hi_1026	1	3496159	3496485	2.32721	3496304	1.5	5.54286e-44
Hi_1027	1	3500833	3501048	2.30881	3500984	1.5	0.00150019
Hi_1028	1	3502644	3502749	2.92511	3502699	2.01	5.98561e-08
Hi_1029	1	3502881	3503120	2.54797	3503054	1.5	1.19298e-06
Hi_1030	1	3517855	3517965	2.13404	3517932	1.5	0.0247856
Hi_1031	1	3530850	3530987	2.58477	3530868	2.01	1.85293e-06
Hi_1032	1	3532948	3533056	2.13404	3532988	1.5	0.0565077
Hi_1033	1	3533082	3533189	2.16164	3533151	1.5	0.986566
Hi_1034	1	3541788	3541959	2.96191	3541900	1.5	3.12296e-06
Hi_1035	1	3545797	3545934	2.12485	3545836	1.5	2.45595e-08
Hi_1036	1	3547953	3548060	3.09988	3548014	1.5	2.49311e-29
Hi_1037	1	3550423	3550555	2.31801	3550486	1.5	0.00430395
Hi_1038	1	3559696	3559865	3.24706	3559835	1.5	2.07227e-43
Hi_1039	1	3569677	3569835	2.9987	3569729	1.5	4.61618e-40
Hi_1040	1	3570532	3570670	3.07229	3570597	2.01	0.00741591
Hi_1041	1	3571001	3571138	2.86992	3571068	2.01	0.230585
Hi_1042	1	3571206	3571310	4.25889	3571270	2.52	1.06332e-22
Hi_1043	1	3571432	3571583	2.82393	3571486	2.01	0.00266255
Hi_1044	1	3571658	3571760	4.2037	3571699	3.03	7.86314e-13
Hi_1045	1	3572120	3572270	3.5966	3572224	2.52	9.02222e-07
Hi_1046	1	3574031	3574132	16.4193	3574067	11.7	0
Hi_1047	1	3575776	3575885	24.2012	3575810	19.35	0
Hi_1048	1	3577090	3577191	44.7689	3577140	33.63	0
Hi_1049	1	3577880	3578035	4.23129	3577956	3.03	1.40835e-41
Hi_1050	1	3578155	3578259	7.48755	3578214	5.07	5.48192e-108
Hi_1051	1	3578671	3578774	27.7978	3578729	16.8	0
Hi_1052	1	3579169	3579284	4.89358	3579240	3.03	7.17726e-87
Hi_1053	1	3582651	3582959	3.02629	3582717	1.5	2.88628e-09
Hi_1054	1	3583805	3583906	2.48359	3583837	1.5	1.57916e-12
Hi_1055	1	3584745	3584846	2.08805	3584815	1.5	0.0186125
Hi_1056	1	3589005	3589173	2.02366	3589100	1.5	0.0158097
Hi_1057	1	3591913	3592014	6.70568	3591974	4.56	2.16126e-58
Hi_1058	1	3599310	3599450	1.91328	3599383	1.5	0.667157
Hi_1059	1	3607940	3608127	2.43759	3607978	1.5	3.25175e-11
Hi_1060	1	3608440	3608548	2.3916	3608495	1.5	0.00160669
Hi_1061	1	3614351	3614545	2.33641	3614405	1.5	3.81224e-08
Hi_1062	1	3616542	3616658	3.25626	3616613	2.01	2.27344e-10
Hi_1063	1	3616883	3617182	2.3732	3616957	1.5	8.04253e-37
Hi_1064	1	3619485	3619626	1.86729	3619596	1.5	0.00759375
Hi_1065	1	3634268	3634372	4.14851	3634315	2.52	8.06617e-21
Hi_1066	1	3642887	3643030	2.76874	3642935	1.5	4.63781e-14
Hi_1067	1	3646567	3646713	3.06309	3646646	1.5	2.55542e-10
Hi_1068	1	3646867	3647012	2.51118	3646945	1.5	1.66732e-05
Hi_1069	1	3647873	3647999	2.59397	3647924	1.5	0.000870327
Hi_1070	1	3656005	3656187	2.20763	3656124	1.5	2.59334e-09
Hi_1071	1	3656362	3656525	2.4008	3656427	1.5	3.40431e-25
Hi_1072	1	3663465	3663583	9.86995	3663534	7.62	2.08458e-212
Hi_1073	1	3664309	3664560	4.14851	3664387	2.52	4.32326e-107
Hi_1074	1	3665742	3665854	2.63076	3665786	1.5	1.85096e-15
Hi_1075	1	3668205	3668430	2.13404	3668260	1.5	9.73475e-05
Hi_1076	1	3669502	3669727	2.68595	3669632	1.5	2.8586e-06
Hi_1077	1	3670252	3670359	1.99607	3670299	1.5	0.00845852
Hi_1078	1	3682681	3682895	2.36401	3682760	1.5	1.12926e-09
Hi_1079	1	3684924	3685044	2.3732	3685003	1.5	3.11161e-07
Hi_1080	1	3690529	3690738	1.95927	3690674	1.5	0.00908667
Hi_1081	1	3694471	3694601	2.14324	3694529	1.5	1.95678e-07
Hi_1082	1	3696425	3696619	2.49278	3696518	1.5	1.50824e-07
Hi_1083	1	3700617	3700724	4.50725	3700662	2.52	3.69206e-39
Hi_1084	1	3701498	3701633	4.7832	3701557	3.03	2.56984e-29
Hi_1085	1	3703472	3703603	2.10645	3703540	1.5	0.0906159
Hi_1086	1	3708675	3708867	1.92248	3708782	1.5	0.210939
Hi_1087	1	3710670	3710842	2.54797	3710727	1.5	5.91918e-27
Hi_1088	1	3718018	3718121	2.3916	3718068	1.5	0.00252652
Hi_1089	1	3721645	3721756	2.9803	3721694	1.5	1.01926e-12
Hi_1090	1	3722507	3722633	2.07885	3722580	1.5	0.165113
Hi_1091	1	3723120	3723298	3.03549	3723169	2.01	3.15855e-11
Hi_1092	1	3723411	3723611	3.13668	3723559	2.01	3.15569e-25
Hi_1093	1	3735043	3735177	2.14324	3735119	1.5	0.127867
Hi_1094	1	3736514	3736637	2.87912	3736560	2.01	6.16862e-11
Hi_1095	1	3739496	3739600	2.16164	3739556	1.5	0.000837064
Hi_1096	1	3741161	3741349	1.95007	3741286	1.5	0.099399
Hi_1097	1	3741633	3741742	2.11565	3741734	1.5	0.0460355
Hi_1098	1	3744508	3744662	2.71355	3744567	1.5	5.58438e-05
Hi_1099	1	3745503	3745646	2.10645	3745576	1.5	0.0058042
Hi_1100	1	3747299	3747517	2.34561	3747372	1.5	0.0179458
Hi_1101	1	3747848	3747956	7.68992	3747902	5.58	1.77642e-136
Hi_1102	1	3752265	3752454	2.74114	3752423	2.01	1.96488e-16
Hi_1103	1	3795986	3796149	2.68595	3796115	1.5	1.17523e-23
Hi_1104	1	3797187	3797310	2.22603	3797259	1.5	0.000139138
Hi_1105	1	3797735	3797843	2.12485	3797773	1.5	0.0264216
Hi_1106	1	3807345	3807449	2.35481	3807404	1.5	3.50103e-14
Hi_1107	1	3808993	3809175	2.29962	3809098	1.5	3.35841e-07
Hi_1108	1	3809722	3810061	3.47702	3809997	2.52	3.31122e-10
Hi_1109	1	3810353	3810460	4.47965	3810411	2.01	1
Hi_1110	1	3814078	3814188	4.2129	3814149	2.01	6.56457e-17
Hi_1111	1	3816195	3816306	2.56637	3816247	2.01	0.000357496
Hi_1112	1	3816545	3816660	2.29042	3816596	1.5	0.00140247
Hi_1113	1	3821524	3821644	2.21683	3821579	1.5	1.45768e-20
Hi_1114	1	3830257	3830383	2.32721	3830324	1.5	4.31294e-18
Hi_1115	1	3840750	3840859	1.71091	3840811	1.5	0.00946109
Hi_1116	1	3844561	3844699	7.2116	3844631	5.58	3.33415e-147
Hi_1117	1	3844985	3845099	6.02499	3845027	4.05	6.02577e-42
Hi_1118	1	3845288	3845405	5.81343	3845331	4.56	4.11853e-26
Hi_1119	1	3845544	3845677	5.26152	3845606	4.05	4.68384e-36
Hi_1120	1	3846121	3846222	4.48885	3846199	3.54	8.45218e-22
Hi_1121	1	3846424	3846529	3.11828	3846479	2.01	1.70341e-12
Hi_1122	1	3846659	3846776	4.98557	3846731	3.03	2.36517e-57
Hi_1123	1	3847090	3847228	8.63736	3847162	6.6	1.91953e-182
Hi_1124	1	3850991	3851511	2.72275	3851368	1.5	7.36364e-34
Hi_1125	1	3868125	3868226	2.95271	3868177	2.01	1.9903e-12
Hi_1126	1	3868537	3868646	2.95271	3868571	2.01	3.94139e-13
Hi_1127	1	3869249	3869354	2.24443	3869279	1.5	0.00278209
Hi_1128	1	3869948	3870063	2.26282	3869985	1.5	7.22817e-06
Hi_1129	1	3871156	3871259	3.03549	3871198	2.01	8.70637e-05
Hi_1130	1	3871410	3871583	4.67282	3871473	3.03	1.89341e-71
Hi_1131	1	3872056	3872189	5.30751	3872073	4.05	2.70037e-17
Hi_1132	1	3872665	3872812	8.18663	3872707	5.58	8.71024e-54
Hi_1133	1	3873096	3873211	6.06179	3873141	4.56	7.49822e-27
Hi_1134	1	3873640	3873765	6.05259	3873692	5.07	1.01841e-21
Hi_1135	1	3874002	3874249	6.88965	3874191	4.56	2.44344e-53
Hi_1136	1	3874348	3874498	5.46389	3874473	4.56	9.63135e-28
Hi_1137	1	3874546	3874671	6.0066	3874638	4.56	2.30267e-31
Hi_1138	1	3874748	3875087	4.58084	3874803	3.03	1.18337e-134
Hi_1139	1	3875172	3875315	3.36664	3875240	2.52	6.39696e-30
Hi_1140	1	3875555	3875679	3.50461	3875645	2.52	6.67828e-17
Hi_1141	1	3876256	3876357	75.7494	3876323	64.74	0
Hi_1142	1	3877039	3877147	9.86995	3877080	7.11	2.41413e-171
Hi_1143	1	3879739	3879857	2.21683	3879797	1.5	0.0922823
Hi_1144	1	3880263	3880372	7.2024	3880356	6.09	3.33613e-136
Hi_1145	1	3880876	3881002	2.21683	3880923	1.5	0.000127073
Hi_1146	1	3884992	3885110	2.16164	3885031	1.5	7.38568e-08
Hi_1147	1	3888272	3888461	6.17217	3888328	4.56	4.85991e-137
Hi_1148	1	3888893	3889164	7.71751	3889109	5.58	2.99666e-84
Hi_1149	1	3889542	3889660	6.11698	3889587	4.05	3.85466e-30
Hi_1150	1	3889709	3889880	5.24312	3889864	4.05	1.08745e-31
Hi_1151	1	3889987	3890145	5.9698	3890070	4.56	7.49336e-41
Hi_1152	1	3890415	3890536	6.73328	3890468	5.07	7.15581e-37
Hi_1153	1	3891184	3891287	10.9922	3891236	8.13	3.36126e-227
Hi_1154	1	3891499	3891880	2.42839	3891602	1.5	6.08015e-31
Hi_1155	1	3900839	3900945	2.76874	3900866	2.01	0.000263566
Hi_1156	1	3901075	3901222	3.15507	3901144	2.01	3.29704e-10
Hi_1157	1	3901244	3901357	3.29305	3901316	2.01	9.8357e-09
Hi_1158	1	3901439	3901570	2.03286	3901500	1.5	0.760615
Hi_1159	1	3901795	3902027	3.02629	3901871	2.01	1.82394e-14
Hi_1160	1	3902463	3902581	3.08149	3902509	2.01	5.09113e-09
Hi_1161	1	3902832	3902956	2.85152	3902909	1.5	3.96145e-05
Hi_1162	1	3903017	3903165	2.01446	3903113	1.5	0.117426
Hi_1163	1	3903414	3903726	2.3916	3903484	1.5	0.00135595
Hi_1164	1	3903967	3904093	2.93431	3904044	2.01	1.2459e-06
Hi_1165	1	3904358	3904485	3.34824	3904426	2.01	3.58695e-14
Hi_1166	1	3904730	3904899	2.84233	3904769	2.01	1.15506e-14
Hi_1167	1	3905190	3905301	2.80553	3905248	2.01	5.37087e-06
Hi_1168	1	3905752	3905911	2.75034	3905874	2.01	5.80892e-06
Hi_1169	1	3906354	3906460	2.17084	3906404	1.5	0.17527
Hi_1170	1	3920714	3920820	3.05389	3920782	2.01	9.93565e-19
Hi_1171	1	3925161	3925367	2.46519	3925291	1.5	1.55063e-08
Hi_1172	1	3926692	3926808	1.76611	3926732	1.5	0.325911
Hi_1173	1	3934957	3935062	10.9278	3935011	6.6	2.70977e-282
Hi_1174	1	3935198	3935325	3.94614	3935254	3.03	1.42647e-42
Hi_1175	1	3936691	3936794	1.86729	3936717	1.5	0.118232
Hi_1176	1	3937367	3937535	2.26282	3937390	1.5	0.00981258
Hi_1177	1	3938204	3938321	1.72011	3938264	1.5	1.2799e-05
Hi_1178	1	3938637	3938755	10.9186	3938718	8.64	1.81322e-230
Hi_1179	1	3938984	3939094	6.0158	3939046	4.56	1.42228e-100
Hi_1180	1	3939415	3939522	11.6729	3939446	10.17	7.98339e-299
Hi_1181	1	3940290	3940397	2.82393	3940340	2.01	4.37933e-08
Hi_1182	1	3940498	3940637	3.43103	3940596	2.01	4.80103e-07
Hi_1183	1	3940924	3941080	3.5874	3940972	2.52	6.94336e-19
Hi_1184	1	3941278	3941409	3.52301	3941332	2.52	1.59065e-15
Hi_1185	1	3941757	3942002	2.44679	3941812	1.5	8.90478e-07
Hi_1186	1	3942167	3942386	2.73194	3942315	2.01	8.18788e-39
Hi_1187	1	3947079	3947193	1.90408	3947134	1.5	0.278126
Hi_1188	1	3958123	3958319	2.15244	3958201	1.5	0.000188658
Hi_1189	1	3959192	3959310	3.16427	3959248	2.52	1.10724e-38
Hi_1190	1	3959921	3960031	1.92248	3959999	1.5	0.324232
Hi_1191	1	3960241	3960394	2.25362	3960362	1.5	5.6762e-05
Hi_1192	1	3960524	3960638	2.4008	3960575	2.01	3.37908e-05
Hi_1193	1	3963875	3964076	2.49278	3963976	1.5	0.019152
Hi_1194	1	3964286	3964480	2.30881	3964318	1.5	0.0295196
Hi_1195	1	3964586	3964780	2.24443	3964732	1.5	0.0108057
Hi_1196	1	3966325	3966447	2.25362	3966385	1.5	4.62684e-06
Hi_1197	1	3969064	3969174	2.69515	3969098	2.01	3.2802e-06
Hi_1198	1	3969626	3969737	2.44679	3969660	2.01	1.09232e-08
Hi_1199	1	3981056	3981172	1.84889	3981153	1.5	0.0279025
Hi_1200	1	3986225	3986612	4.62683	3986290	3.03	2.93581e-45
Hi_1201	1	3986845	3986950	3.82656	3986875	3.03	1.45108e-08
Hi_1202	1	3987441	3987592	5.93301	3987539	4.05	1.55209e-38
Hi_1203	1	3987728	3987829	5.01316	3987796	4.05	1.23142e-19
Hi_1204	1	3987924	3988284	3.91855	3988060	2.52	2.68014e-08
Hi_1205	1	3988365	3988664	3.79897	3988608	2.52	1.57285e-18
Hi_1206	1	3988372	3988527	3.78057	3988432	3.03	2.5535e-13
Hi_1207	1	3989316	3989425	4.30488	3989346	3.03	7.77956e-13
Hi_1208	1	3989478	3989718	5.00396	3989519	3.54	9.13017e-32
Hi_1209	1	3989985	3990221	5.79503	3990039	4.56	7.09755e-55
Hi_1210	1	3990425	3990595	3.34824	3990486	2.52	2.79681e-59
Hi_1211	1	3990633	3990734	2.96191	3990682	2.52	1.86246e-34
Hi_1212	1	3991033	3991147	2.73194	3991080	1.5	1.67096e-29
Hi_1213	1	3991638	3991638	116.508	3991638	116.25	2.38002e-43
Hi_1214	1	3992259	3992377	5.16034	3992318	4.56	1.28409e-102
Hi_1215	1	3992752	3992863	16.7044	3992819	12.72	0
Hi_1216	1	3993237	3993425	11.9948	3993270	9.15	0
Hi_1217	1	3993616	3993749	8.26022	3993716	5.07	7.8207e-195
Hi_1218	1	3994426	3994532	23.5757	3994482	17.82	0
Hi_1219	1	3995789	3996031	2.89752	3995841	1.5	1.11008e-19
Hi_1220	1	4006044	4006314	2.31801	4006132	1.5	9.88681e-14
Hi_1221	1	4006607	4006854	2.73194	4006794	1.5	3.29988e-08
Hi_1222	1	4007896	4008006	10.569	4007948	8.64	2.41228e-217
Hi_1223	1	4008141	4008288	7.06442	4008182	5.58	4.84155e-111
Hi_1224	1	4008599	4008708	8.42579	4008664	6.6	9.74339e-78
Hi_1225	1	4008785	4008891	11.8292	4008828	8.13	1.48889e-103
Hi_1226	1	4009178	4009289	6.52171	4009218	4.56	6.08608e-63
Hi_1227	1	4009611	4009751	6.72408	4009672	5.58	2.74744e-44
Hi_1228	1	4010071	4010177	35.7084	4010143	27.51	0
Hi_1229	1	4012653	4012922	2.57557	4012852	2.01	6.00825e-21
Hi_1230	1	4013169	4013280	18.912	4013240	13.23	0
Hi_1231	1	4015112	4015216	2.3732	4015175	1.5	4.20704e-09
Hi_1232	1	4034697	4034866	2.46519	4034740	1.5	0.00143149
Hi_1233	1	4036361	4036463	3.38503	4036409	2.01	1.35925e-17
Hi_1234	1	4036643	4036750	2.15244	4036681	1.5	0.000971804
Hi_1235	1	4036833	4037016	2.71355	4036895	2.01	1.15031e-05
Hi_1236	1	4037073	4037220	3.09068	4037152	2.01	6.21123e-08
Hi_1237	1	4037465	4037583	2.58477	4037523	2.01	5.91843e-09
Hi_1238	1	4039760	4039868	2.11565	4039792	1.5	2.89925e-08
Hi_1239	1	4051829	4052095	2.57557	4051905	1.5	1.45975e-27
Hi_1240	1	4052175	4052409	2.9987	4052335	2.01	4.51227e-36
Hi_1241	1	4052502	4052627	2.57557	4052554	2.01	6.65098e-12
Hi_1242	1	4052870	4052972	2.95271	4052898	2.01	1.41068e-07
Hi_1243	1	4053242	4053344	2.52958	4053287	2.01	1.40502e-11
Hi_1244	1	4059019	4059134	3.06309	4059076	2.01	1.20114e-24
Hi_1245	1	4060729	4060832	1.95927	4060797	1.5	0.00969458
Hi_1246	1	4061193	4061320	2.14324	4061243	1.5	7.46732e-07
Hi_1247	1	4061922	4062108	2.35481	4062066	1.5	3.65425e-08
Hi_1248	1	4062488	4062641	1.97767	4062625	1.5	0.000709673
Hi_1249	1	4062867	4062994	2.50198	4062940	1.5	0.0295332
Hi_1250	1	4067757	4067863	2.33641	4067800	1.5	0.041846
Hi_1251	1	4069387	4069489	1.73851	4069419	1.5	0.311782
Hi_1252	1	4074537	4074710	2.03286	4074684	1.5	0.784415
Hi_1253	1	4076037	4076203	1.8213	4076106	1.5	0.0172525
Hi_1254	1	4076653	4076763	2.12485	4076715	1.5	0.638274
Hi_1255	1	4078493	4078603	2.49278	4078541	1.5	0.00013616
Hi_1256	1	4079115	4079485	3.66099	4079171	1.5	1.08125e-18
Hi_1257	1	4079363	4079471	3.0079	4079429	2.01	1.03758e-06
Hi_1258	1	4079739	4079855	2.51118	4079802	1.5	0.0299016
Hi_1259	1	4079998	4080112	3.53221	4080047	2.01	6.32555e-05
Hi_1260	1	4080389	4080520	2.70435	4080409	2.01	2.54179e-05
Hi_1261	1	4080600	4080721	2.21683	4080651	1.5	0.000147036
Hi_1262	1	4080742	4080994	2.42839	4080919	1.5	0.00010959
Hi_1263	1	4081211	4081381	2.71355	4081263	2.01	3.96347e-21
Hi_1264	1	4082144	4082257	2.64916	4082210	1.5	0.0042549
Hi_1265	1	4084304	4084434	1.7753	4084355	1.5	0.00290065
Hi_1266	1	4092930	4093045	3.27465	4092997	2.52	1.19013e-12
Hi_1267	1	4093163	4093288	2.13404	4093222	1.5	0.00189618
Hi_1268	1	4093561	4093778	2.49278	4093758	1.5	0.0448578
Hi_1269	1	4095042	4095224	2.36401	4095210	1.5	1.77891e-06
Hi_1270	1	4096673	4096777	3.86335	4096710	3.03	2.34865e-30
Hi_1271	1	4097198	4097366	2.20763	4097334	1.5	2.67409e-09
Hi_1272	1	4097859	4097996	2.56637	4097900	2.01	1.8068e-06
Hi_1273	1	4098027	4098194	2.4008	4098172	2.01	1.3873e-22
Hi_1274	1	4098364	4098513	2.90671	4098438	2.52	4.59846e-09
Hi_1275	1	4100043	4100162	2.07885	4100085	1.5	0.022088
Hi_1276	1	4107018	4107158	2.59397	4107120	1.5	0.0907038
Hi_1277	1	4112247	4112358	3.45862	4112311	2.01	2.03111e-21
Hi_1278	1	4126134	4126244	2.42839	4126168	1.5	1.61368e-11
Hi_1279	1	4126314	4126459	2.14324	4126373	1.5	2.66337e-05
Hi_1280	1	4127753	4127893	2.05126	4127825	1.5	0.0422446
Hi_1281	1	4131152	4131253	1.76611	4131224	1.5	0.557638
Hi_1282	1	4131467	4131586	2.13404	4131530	1.5	7.12704e-12
Hi_1283	1	4139255	4139364	5.90541	4139331	4.05	8.8905e-74
Hi_1284	1	4139718	4139829	7.82789	4139777	5.58	1.18333e-159
Hi_1285	1	4140886	4140998	8.21423	4140914	6.6	3.194e-112
Hi_1286	1	4141814	4141931	3.67019	4141864	3.03	2.55406e-14
Hi_1287	1	4142115	4142221	3.07229	4142189	2.01	0.0168939
Hi_1288	1	4142524	4142640	8.3798	4142585	6.09	4.13235e-184
Hi_1289	1	4143197	4143364	2.35481	4143246	1.5	7.58158e-09
Hi_1290	1	4154372	4154541	3.02629	4154417	1.5	6.23347e-16
Hi_1291	1	4154791	4154905	7.97507	4154841	5.58	1.82616e-104
Hi_1292	1	4171015	4171121	1.96847	4171059	1.5	0.0296424
Hi_1293	1	4176271	4176427	4.49805	4176380	3.54	8.98906e-91
Hi_1294	1	4176555	4176788	3.90015	4176715	3.03	5.15171e-48
Hi_1295	1	4177034	4177184	3.65179	4177108	2.52	2.30192e-06
Hi_1296	1	4177209	4177389	4.99477	4177334	2.52	1.24389e-19
Hi_1297	1	4177676	4177792	3.31145	4177777	2.01	6.47513e-09
Hi_1298	1	4178274	4178382	21.6348	4178326	14.76	0
Hi_1299	1	4178701	4178804	25.6821	4178753	16.29	0
Hi_1300	1	4179471	4179627	2.50198	4179513	2.01	1.16555e-15
Hi_1301	1	4179804	4179923	4.08412	4179861	2.52	8.06091e-25
Hi_1302	1	4180572	4180699	3.47702	4180622	2.52	6.10902e-10
Hi_1303	1	4180831	4180988	4.01973	4180851	3.03	2.01832e-26
Hi_1304	1	4181988	4182188	2.9711	4182053	2.01	1.10331e-10
Hi_1305	1	4182555	4182674	2.52958	4182589	2.01	7.07437e-27
Hi_1306	1	4183140	4183252	7.07362	4183187	4.56	7.01578e-117
Hi_1307	1	4183438	4183580	3.79897	4183551	3.03	2.68804e-58
Hi_1308	1	4188584	4188688	2.48359	4188626	1.5	0.000100209
Hi_1309	1	4190798	4190936	2.06046	4190869	1.5	4.10553e-06
Hi_1310	1	4195500	4195626	7.34037	4195560	5.58	1.7375e-146
Hi_1311	1	4196224	4196435	3.47702	4196369	2.52	8.93375e-55
Hi_1312	1	4200881	4200988	2.22603	4200953	1.5	0.465027
Hi_1313	1	4202774	4202928	2.18923	4202883	1.5	4.95393e-06
Hi_1314	1	4204005	4204123	2.10645	4204064	1.5	0.352622
Hi_1315	1	4208239	4208391	2.93431	4208303	2.01	2.40045e-13
Hi_1316	1	4214322	4214440	2.22603	4214401	1.5	0.0203564
Hi_1317	1	4215159	4215287	2.00527	4215245	1.5	2.17908e-07
Hi_1318	1	4216647	4216826	2.31801	4216675	1.5	4.06905e-05
Hi_1319	1	4217810	4217911	2.31801	4217875	1.5	0.0471042
Hi_1320	1	4220062	4220193	2.01446	4220126	1.5	0.999868
Hi_1321	1	4225291	4225485	2.23523	4225441	1.5	0.0408906
Hi_1322	1	4225918	4226222	2.17084	4225977	1.5	2.32095e-11
Hi_1323	1	4226418	4226561	2.26282	4226455	1.5	2.98836e-19
Hi_1324	1	4226850	4226976	3.40343	4226928	1.5	8.58121e-30
Hi_1325	1	4227319	4227423	2.26282	4227344	1.5	0.330369
Hi_1326	1	4227853	4227980	2.18004	4227877	1.5	0.0777194
Hi_1327	1	4228078	4228184	2.22603	4228135	1.5	0.602511
Hi_1328	1	4228493	4228608	2.61236	4228547	2.01	1.7482e-07
Hi_1329	1	4228964	4229086	2.60317	4229057	2.01	2.44715e-05
Hi_1330	1	4230030	4230135	1.96847	4230086	1.5	6.8778e-05
Hi_1331	1	4234841	4234942	23.7872	4234893	17.31	0
Hi_1332	1	4235296	4235410	2.3916	4235338	1.5	1.82938e-10
Hi_1333	1	4236493	4236755	2.31801	4236667	1.5	0.000646827
Hi_1334	1	4236778	4236997	2.4192	4236854	1.5	1.08478e-05
Hi_1335	1	4239083	4239195	3.46782	4239121	2.01	1.68261e-31
Hi_1336	1	4239560	4239679	3.41263	4239607	2.01	1.15904e-13
Hi_1337	1	4240967	4241073	2.69515	4241027	1.5	5.15313e-12
Hi_1338	1	4242190	4242355	1.98687	4242310	1.5	0.000361994
Hi_1339	1	4249578	4249685	2.06046	4249606	1.5	0.604246
Hi_1340	1	4250361	4250464	3.14587	4250404	2.52	3.93795e-12
Hi_1341	1	4250768	4250973	3.28385	4250917	2.52	1.89475e-31
Hi_1342	1	4253600	4253737	3.33904	4253672	1.5	7.19338e-29
Hi_1343	1	4258711	4258860	2.26282	4258786	1.5	0.00411007
Hi_1344	1	4262489	4262662	2.44679	4262513	1.5	1.29328e-06
Hi_1345	1	4265088	4265215	4.51645	4265195	3.54	3.06792e-34
Hi_1346	1	4266913	4267046	2.81473	4266978	1.5	1.46417e-21
Hi_1347	1	4267484	4267616	2.84233	4267586	2.01	4.36222e-14
Hi_1348	1	4268679	4268915	4.86599	4268720	3.03	2.19434e-46
Hi_1349	1	4271464	4271600	2.00527	4271530	1.5	8.9792e-08
Hi_1350	1	4285934	4286119	2.07885	4286083	1.5	0.000553757
Hi_1351	1	4287012	4287190	3.37584	4287068	2.01	2.87747e-08
Hi_1352	1	4287697	4287967	2.29962	4287823	1.5	5.55668e-18
Hi_1353	1	4305827	4306069	2.48359	4305990	1.5	0.00151634
Hi_1354	1	4306166	4306537	3.0079	4306240	1.5	1.00556e-06
Hi_1355	1	4312732	4312847	2.52038	4312811	1.5	3.61064e-11
Hi_1356	1	4313148	4313368	3.09068	4313211	1.5	5.22531e-06
Hi_1357	1	4313535	4313642	2.01446	4313598	1.5	0.1374
Hi_1358	1	4318317	4318510	1.96847	4318462	1.5	0.276381
Hi_1359	1	4330796	4330992	2.22603	4330938	1.5	1.08794e-05
Hi_1360	1	4332546	4332669	1.95927	4332615	1.5	1.6145e-05
Hi_1361	1	4333210	4333447	2.11565	4333408	1.5	0.000401375
Hi_1362	1	4333610	4333758	2.06965	4333651	1.5	0.841511
Hi_1363	1	4335014	4335136	2.29042	4335086	1.5	0.00011562
Hi_1364	1	4349624	4349730	2.30881	4349651	1.5	4.4072e-07
Hi_1365	1	4361396	4361497	7.65312	4361459	5.07	1.09638e-155
Hi_1366	1	4361726	4361870	4.66362	4361802	3.03	2.0661e-68
Hi_1367	1	4362234	4362337	25.9489	4362284	17.82	0
Hi_1368	1	4363592	4363699	2.53878	4363620	2.01	2.11985e-13
Hi_1369	1	4364409	4364514	2.49278	4364418	2.01	1.05792e-08
Hi_1370	1	4382490	4382603	2.79633	4382534	1.5	3.62526e-18
Hi_1371	1	4412843	4412946	2.62156	4412876	1.5	1.1531e-09
Hi_1372	1	4414990	4415108	2.21683	4415031	1.5	3.20572e-08
Hi_1373	1	4415368	4415547	3.80816	4415464	2.52	5.34191e-26
Hi_1374	1	4415700	4415869	2.64916	4415803	2.01	0.00156408
Hi_1375	1	4415937	4416243	3.04469	4416073	2.01	5.50825e-18
Hi_1376	1	4416578	4416724	2.94351	4416655	2.01	4.38117e-11
Hi_1377	1	4416933	4417038	3.30225	4416965	2.01	2.12596e-08
Hi_1378	1	4417206	4417414	3.65179	4417263	2.01	1.29578e-23
Hi_1379	1	4424012	4424163	2.61236	4424113	1.5	1.18453e-08
Hi_1380	1	4424465	4424930	2.53878	4424858	1.5	1.60335e-41
Hi_1381	1	4424594	4424707	2.50198	4424679	2.01	1.49414e-16
Hi_1382	1	4425281	4425421	2.75034	4425378	2.01	1.77953e-06
Hi_1383	1	4425943	4426089	2.25362	4426014	1.5	6.36551e-06
Hi_1384	1	4426221	4426355	2.18923	4426333	1.5	2.64749e-07
Hi_1385	1	4431518	4431817	4.01973	4431580	2.52	1.65816e-47
Hi_1386	1	4431669	4431804	3.93694	4431778	3.03	7.16254e-31
Hi_1387	1	4432140	4432255	3.98293	4432192	3.03	6.63849e-26
Hi_1388	1	4432704	4432987	3.49542	4432860	2.52	3.96668e-17
Hi_1389	1	4433317	4433443	4.58084	4433371	3.03	6.02642e-26
Hi_1390	1	4434000	4434154	2.25362	4434130	1.5	2.65219e-26
Hi_1391	1	4434805	4434906	36.849	4434853	25.98	0
Hi_1392	1	4436758	4436863	1.71091	4436796	1.5	0.279817
Hi_1393	1	4439729	4439834	5.35351	4439785	3.54	1.8691e-66
Hi_1394	1	4440248	4440468	2.34561	4440298	1.5	0.558808
Hi_1395	1	4440707	4440815	3.39423	4440773	2.01	1.4988e-05
Hi_1396	1	4440939	4441102	2.83313	4441044	2.01	1.38849e-09
Hi_1397	1	4441187	4441503	3.70698	4441438	2.01	1.44459e-20
Hi_1398	1	4441607	4441713	3.65179	4441638	2.52	1.86077e-10
Hi_1399	1	4441881	4442003	2.96191	4441945	2.01	2.47264e-05
Hi_1400	1	4442172	4442393	2.81473	4442322	1.5	0.000131515
Hi_1401	1	4442672	4442900	2.23523	4442725	1.5	2.36124e-10
Hi_1402	1	4446335	4446478	2.90671	4446426	1.5	1.11416e-07
Hi_1403	1	4447381	4447492	2.27202	4447431	1.5	0.00198756
Hi_1404	1	4447937	4448078	2.28122	4447971	1.5	2.1438e-07
Hi_1405	1	4453127	4453262	8.17743	4453228	5.07	3.87951e-93
Hi_1406	1	4453807	4454148	6.90805	4453884	5.58	3.10697e-117
Hi_1407	1	4454282	4454391	5.84102	4454337	3.54	2.25429e-19
Hi_1408	1	4454580	4454707	7.56114	4454655	5.07	5.29321e-48
Hi_1409	1	4455330	4455491	3.96454	4455362	3.03	4.44111e-65
Hi_1410	1	4455753	4455855	36.2236	4455786	27.51	0
Hi_1411	1	4456052	4456161	44.4102	4456110	31.08	0
Hi_1412	1	4456637	4456738	23.2077	4456685	16.29	0
Hi_1413	1	4456905	4457081	5.25232	4456977	4.05	4.01868e-105
Hi_1414	1	4457510	4457522	60.0752	4457517	59.64	4.00365e-282
Hi_1415	1	4457990	4458091	12.9238	4458042	10.17	0
Hi_1416	1	4458584	4458692	3.30225	4458660	2.52	5.74471e-38
Hi_1417	1	4461617	4461721	2.61236	4461668	1.5	3.51162e-20
Hi_1418	1	4467999	4468117	2.65836	4468039	2.01	1.71992e-16
Hi_1419	1	4468381	4468775	2.75034	4468704	1.5	1.60459e-05
Hi_1420	1	4471764	4471871	1.87649	4471830	1.5	3.72879e-06
Hi_1421	1	4472252	4472393	3.94614	4472315	3.03	5.50431e-68
Hi_1422	1	4478091	4478260	2.51118	4478122	1.5	1.83977e-08
Hi_1423	1	4478689	4478830	2.22603	4478753	1.5	0.379258
Hi_1424	1	4478856	4479003	2.72275	4478925	1.5	1.3673e-12
Hi_1425	1	4481542	4481724	2.12485	4481695	1.5	0.0183278
Hi_1426	1	4491398	4491511	1.8029	4491472	1.5	0.000823985
Hi_1427	1	4491582	4491837	2.33641	4491732	1.5	2.90607e-14
Hi_1428	1	4492171	4492329	2.23523	4492250	1.5	0.148927
Hi_1429	1	4492713	4492872	2.14324	4492765	1.5	2.88094e-05
Hi_1430	1	4493044	4493153	2.3732	4493100	1.5	0.00012637
Hi_1431	1	4494446	4494629	1.97767	4494576	1.5	0.00206513
Hi_1432	1	4494694	4494804	2.13404	4494738	1.5	6.68545e-05
Hi_1433	1	4495747	4495972	1.95007	4495939	1.5	0.00825673
Hi_1434	1	4499771	4499893	1.94088	4499848	1.5	0.0262204
Hi_1435	1	4510267	4510421	2.83313	4510366	1.5	6.63724e-28
Hi_1436	1	4512800	4512911	2.16164	4512861	1.5	1.02337e-05
Hi_1437	1	4515115	4515220	9.77797	4515166	7.62	9.67072e-244
Hi_1438	1	4515620	4515759	2.16164	4515654	1.5	2.11954e-07
Hi_1439	1	4515782	4515921	2.57557	4515848	1.5	5.75659e-22
Hi_1440	1	4516507	4516637	2.79633	4516565	2.01	2.40035e-21
Hi_1441	1	4516788	4516917	2.06965	4516850	1.5	1.16242e-09
Hi_1442	1	4523484	4523599	2.18004	4523503	1.5	3.0842e-05
Hi_1443	1	4529856	4530081	2.13404	4530011	1.5	0.884525
Hi_1444	1	4530190	4530293	1.91328	4530263	1.5	0.608218
Hi_1445	1	4531282	4531431	4.09332	4531358	2.52	1.64943e-24
Hi_1446	1	4531691	4531815	6.0158	4531745	3.54	5.50514e-68
Hi_1447	1	4532854	4532962	3.97374	4532904	2.01	6.85628e-51
Hi_1448	1	4534710	4534847	2.41	4534775	2.01	2.22412e-12
Hi_1449	1	4536810	4536914	1.87649	4536887	1.5	0.000247817
Hi_1450	1	4546372	4546507	2.55717	4546440	1.5	2.04656e-10
Hi_1451	1	4550660	4550803	2.00527	4550760	1.5	0.0274616
Hi_1452	1	4552307	4552415	2.04206	4552364	1.5	0.00699744
Hi_1453	1	4553114	4553245	1.92248	4553138	1.5	0.0607999
Hi_1454	1	4598711	4598901	2.24443	4598778	1.5	0.0535275
Hi_1455	1	4607835	4607975	2.05126	4607904	1.5	0.00873652
Hi_1456	1	4611204	4611354	2.50198	4611293	1.5	5.81447e-08
Hi_1457	1	4611636	4611770	1.97767	4611691	1.5	6.09962e-08
Hi_1458	1	4615122	4615286	2.16164	4615211	1.5	1.83145e-08
Hi_1459	1	4616763	4616870	1.93168	4616823	1.5	2.7465e-08
Hi_1460	1	4619215	4619373	1.98687	4619264	1.5	2.71095e-16
Hi_1461	1	4648764	4648898	2.10645	4648810	1.5	4.60682e-05
Hi_1462	1	4655829	4655980	2.83313	4655936	2.01	2.14376e-07
Hi_1463	1	4656044	4656177	2.34561	4656105	1.5	0.00329058
Hi_1464	1	4656279	4656421	2.61236	4656344	1.5	0.0322995
Hi_1465	1	4656721	4656927	2.86072	4656880	1.5	3.34643e-15
Hi_1466	1	4657491	4657654	2.09725	4657618	1.5	0.00440109
Hi_1467	1	4674557	4674672	2.19843	4674624	1.5	0.233873
Hi_1468	1	4674745	4675056	2.90671	4674805	1.5	0.390659
Hi_1469	1	4675289	4675427	4.37847	4675361	3.03	1.66916e-32
Hi_1470	1	4678366	4678548	1.98687	4678508	1.5	0.0367539
Hi_1471	1	4690132	4690234	2.17084	4690167	1.5	0.00044394
Hi_1472	1	4698521	4698812	3.21026	4698725	2.01	1.25564e-40
Hi_1473	1	4699106	4699329	3.50461	4699151	2.01	6.15907e-10
Hi_1474	1	4699596	4699792	2.63076	4699721	1.5	1.43018e-11
Hi_1475	1	4700066	4700430	2.75954	4700205	1.5	4.69814e-06
Hi_1476	1	4700744	4700882	3.17347	4700808	2.01	7.97958e-28
Hi_1477	1	4701057	4701167	2.05126	4701124	1.5	8.08461e-06
Hi_1478	1	4709186	4709363	2.29962	4709262	1.5	4.838e-23
Hi_1479	1	4710475	4710603	2.35481	4710536	1.5	0.0493304
Hi_1480	1	4714105	4714230	1.98687	4714175	1.5	1.14497e-13
Hi_1481	1	4715381	4715494	4.89358	4715417	4.05	1.17689e-30
Hi_1482	1	4720777	4720955	2.51118	4720902	1.5	0.384081
Hi_1483	1	4721642	4721760	5.74904	4721709	3.03	4.23662e-85
Hi_1484	1	4722035	4722155	5.14194	4722086	3.54	9.09874e-66
Hi_1485	1	4722413	4722514	36.3063	4722467	23.94	0
Hi_1486	1	4722796	4722913	2.77794	4722858	1.5	1.58653e-16
Hi_1487	1	4722997	4723138	2.01446	4723049	1.5	4.46645e-12
Hi_1488	1	4723351	4723477	2.9987	4723403	2.01	7.95785e-17
Hi_1489	1	4723749	4723972	3.62419	4723802	2.52	6.80677e-32
Hi_1490	1	4724079	4724219	3.0171	4724113	2.52	1.30533e-12
Hi_1491	1	4724815	4724926	3.29305	4724863	2.52	3.55728e-05
Hi_1492	1	4732234	4732339	2.41	4732307	1.5	6.90443e-22
Hi_1493	1	4733434	4733544	1.8029	4733436	1.5	0.00747793
Hi_1494	1	4748378	4748520	1.95927	4748468	1.5	3.96035e-09
Hi_1495	1	4750090	4750194	2.09725	4750130	1.5	0.38806
Hi_1496	1	4750485	4750611	2.29042	4750555	1.5	0.0010659
Hi_1497	1	4765315	4765449	3.46782	4765371	1.5	7.44696e-21
Hi_1498	1	4766074	4766193	2.76874	4766150	1.5	1.03685e-08
Hi_1499	1	4767502	4767858	2.30881	4767624	1.5	2.04242e-08
Hi_1500	1	4768032	4768154	2.55717	4768104	1.5	8.43767e-07
Hi_1501	1	4768249	4768373	2.4008	4768306	1.5	2.99765e-11
Hi_1502	1	4768395	4768559	2.06965	4768508	1.5	0.0012099
Hi_1503	1	4771217	4771318	2.02366	4771269	1.5	0.0403222
Hi_1504	1	4783487	4783599	2.10645	4783550	1.5	0.179476
Hi_1505	1	4783957	4784100	2.07885	4783998	1.5	7.85288e-07
Hi_1506	1	4785140	4785255	2.32721	4785183	1.5	6.50696e-06
Hi_1507	1	4787691	4787823	8.79373	4787734	7.62	1.98263e-255
Hi_1508	1	4788453	4788554	28.598	4788518	20.88	0
Hi_1509	1	4796945	4797046	7.30358	4797002	4.05	2.07509e-84
Hi_1510	1	4799969	4800094	2.35481	4799995	1.5	0.157683
Hi_1511	1	4801645	4801796	1.99607	4801722	1.5	6.36551e-06
Hi_1512	1	4805011	4805136	2.25362	4805080	1.5	0.00136489
Hi_1513	1	4811127	4811252	1.88569	4811225	1.5	5.05227e-07
Hi_1514	1	4834893	4835007	1.8213	4834943	1.5	0.464477
Hi_1515	1	4840730	4840943	2.27202	4840887	1.5	1.57613e-10
Hi_1516	1	4856268	4856414	1.97767	4856342	1.5	3.5927e-08
Hi_1517	1	4856978	4857098	2.00527	4857029	1.5	0.0264609
Hi_1518	1	4860265	4860472	2.55717	4860407	1.5	1.44597e-27
Hi_1519	1	4860745	4860903	2.83313	4860857	2.01	2.12007e-11
Hi_1520	1	4861060	4861227	2.44679	4861154	1.5	1.39176e-07
Hi_1521	1	4865975	4866134	1.89488	4866093	1.5	1.95774e-07
Hi_1522	1	4867784	4867900	2.49278	4867830	1.5	2.04974e-07
Hi_1523	1	4874104	4874368	1.94088	4874295	1.5	5.71707e-12
Hi_1524	1	4874608	4874775	2.68595	4874677	1.5	1.0947e-08
Hi_1525	1	4877869	4878015	2.15244	4877982	1.5	5.09149e-07
Hi_1526	1	4878364	4878530	4.2129	4878495	3.03	2.8548e-15
Hi_1527	1	4878888	4879247	6.10778	4878967	5.07	4.29724e-118
Hi_1528	1	4879631	4879968	4.83839	4879752	3.54	8.15199e-24
Hi_1529	1	4880157	4880260	4.24049	4880228	3.54	7.13265e-14
Hi_1530	1	4880738	4880846	5.85942	4880793	4.05	6.90519e-87
Hi_1531	1	4881068	4881181	11.6729	4881107	9.15	4.07684e-294
Hi_1532	1	4882685	4882808	2.00527	4882755	1.5	1.29311e-07
Hi_1533	1	4884273	4884474	1.98687	4884326	1.5	3.07022e-12
Hi_1534	1	4887258	4887394	2.20763	4887317	1.5	0.22173
Hi_1535	1	4887626	4887887	2.06046	4887676	1.5	3.26054e-13
Hi_1536	1	4889946	4890085	2.11565	4889982	1.5	1.38649e-05
Hi_1537	1	4890180	4890300	2.13404	4890245	1.5	2.63733e-17
Hi_1538	1	4890464	4890577	2.33641	4890533	1.5	0.00218936
Hi_1539	1	4890749	4890946	2.4008	4890808	2.01	6.41269e-10
Hi_1540	1	4890969	4891115	3.79897	4891041	2.01	1.58964e-30
Hi_1541	1	4911070	4911178	14.3864	4911123	8.64	0
Hi_1542	1	4911490	4911629	15.2603	4911541	9.15	0
Hi_1543	1	4912017	4912170	2.79633	4912147	2.01	4.94957e-19
Hi_1544	1	4912331	4912437	4.03813	4912373	2.52	4.41333e-13
Hi_1545	1	4912595	4912748	3.27465	4912713	2.52	3.53521e-17
Hi_1546	1	4912909	4913241	3.17347	4913164	2.01	8.73953e-14
Hi_1547	1	4913446	4913568	3.99213	4913464	3.03	2.92097e-10
Hi_1548	1	4913999	4914124	4.63603	4914063	3.54	3.53212e-57
Hi_1549	1	4914329	4914430	2.92511	4914404	2.52	2.88225e-26
Hi_1550	1	4917245	4917446	2.90671	4917390	1.5	6.08682e-16
Hi_1551	1	4918779	4918902	1.96847	4918835	1.5	0.000153427
Hi_1552	1	4919349	4919483	2.53878	4919408	2.01	7.94893e-20
Hi_1553	1	4921706	4921826	2.35481	4921754	1.5	2.85992e-09
Hi_1554	1	4929927	4930060	2.33641	4929988	1.5	0.000394346
Hi_1555	1	4930290	4930426	2.06046	4930357	1.5	0.0155295
Hi_1556	1	4932623	4932727	2.06965	4932660	1.5	0.391337
Hi_1557	1	4936235	4936390	3.13668	4936365	2.01	1.85859e-08
Hi_1558	1	4936728	4936830	4.50725	4936758	3.54	2.94235e-23
Hi_1559	1	4936980	4937396	2.96191	4937329	1.5	1.09957e-17
Hi_1560	1	4937071	4937178	2.57557	4937124	2.01	9.63864e-05
Hi_1561	1	4942982	4943087	2.02366	4943010	1.5	0.0180152
Hi_1562	1	4950733	4950880	2.42839	4950822	1.5	2.23575e-13
Hi_1563	1	4952462	4952579	2.09725	4952500	1.5	0.0873882
Hi_1564	1	4958215	4958485	2.3732	4958408	1.5	7.84872e-10
Hi_1565	1	4959020	4959253	3.40343	4959088	2.01	3.90515e-10
Hi_1566	1	4959429	4959559	2.67675	4959495	2.01	0.00283201
Hi_1567	1	4959716	4959871	2.44679	4959765	2.01	0.758513
Hi_1568	1	4959999	4960123	2.43759	4960078	1.5	0.0510522
Hi_1569	1	4960314	4960509	2.07885	4960437	1.5	0.119021
Hi_1570	1	4960814	4960994	2.19843	4960929	1.5	7.55734e-15
Hi_1571	1	4961076	4961208	2.75034	4961144	1.5	6.8042e-33
Hi_1572	1	4981447	4981628	3.25626	4981504	1.5	9.07742e-12
Hi_1573	1	5011390	5011496	1.83969	5011421	1.5	8.52281e-12
Hi_1574	1	5012579	5012733	2.34561	5012589	1.5	4.24719e-10
Hi_1575	1	5018476	5018607	3.29305	5018564	2.52	2.76653e-14
Hi_1576	1	5018724	5018889	3.05389	5018869	2.52	4.57916e-25
Hi_1577	1	5022889	5023161	2.20763	5022908	1.5	2.17682e-06
Hi_1578	1	5033462	5033571	2.64916	5033528	1.5	1.75726e-07
Hi_1579	1	5036082	5036201	2.21683	5036102	1.5	1.49182e-07
Hi_1580	1	5037439	5037544	1.93168	5037472	1.5	0.0169676
Hi_1581	1	5041084	5041232	1.99607	5041192	1.5	0.236483
Hi_1582	1	5042072	5042209	2.55717	5042091	1.5	2.51607e-05
Hi_1583	1	5043989	5044188	2.26282	5044056	1.5	0.0628199
Hi_1584	1	5045012	5045240	2.89752	5045195	2.01	1.51379e-27
Hi_1585	1	5047106	5047246	2.22603	5047181	1.5	0.00357207
Hi_1586	1	5047998	5048133	2.82393	5048072	1.5	7.38595e-07
Hi_1587	1	5050697	5050833	2.42839	5050759	1.5	1.46613e-06
Hi_1588	1	5059363	5059470	2.11565	5059428	1.5	2.32682e-05
Hi_1589	1	5061253	5061550	2.70435	5061325	1.5	2.8261e-10
Hi_1590	1	5067983	5068098	1.7753	5068026	1.5	0.62358
Hi_1591	1	5085864	5085984	3.62419	5085925	2.52	1.66319e-05
Hi_1592	1	5086071	5086212	2.60317	5086143	1.5	0.0360819
Hi_1593	1	5086554	5086711	3.94614	5086613	2.52	5.42282e-30
Hi_1594	1	5087124	5087252	2.43759	5087199	2.01	2.76043e-13
Hi_1595	1	5087320	5087439	3.39423	5087371	2.01	5.37444e-29
Hi_1596	1	5087699	5087826	1.88569	5087735	1.5	2.39175e-10
Hi_1597	1	5094642	5094754	3.90935	5094703	2.01	2.77917e-14
Hi_1598	1	5094832	5095109	2.86072	5094898	2.01	2.27783e-45
Hi_1599	1	5101719	5101842	1.93168	5101729	1.5	0.000720081
Hi_1600	1	5102881	5103039	2.64916	5102942	1.5	1.17337e-14
Hi_1601	1	5113531	5113639	2.10645	5113584	1.5	0.00242806
Hi_1602	1	5114619	5114731	2.20763	5114698	1.5	0.190007
Hi_1603	1	5114888	5115004	1.96847	5114962	1.5	0.000322116
Hi_1604	1	5115860	5115976	2.29042	5115917	1.5	8.18518e-05
Hi_1605	1	5123825	5123930	4.07492	5123873	2.52	1.87284e-38
Hi_1606	1	5124361	5124470	1.95007	5124393	1.5	0.606281
Hi_1607	1	5134547	5134798	2.18923	5134566	1.5	5.40792e-09
Hi_1608	1	5140962	5141136	2.70435	5141025	1.5	6.63512e-07
Hi_1609	1	5141165	5141303	2.43759	5141226	1.5	0.00346272
Hi_1610	1	5143681	5143783	2.02366	5143716	1.5	3.1164e-06
Hi_1611	1	5143966	5144262	2.41	5144006	1.5	9.35326e-11
Hi_1612	1	5144504	5144646	3.40343	5144548	2.01	7.23731e-15
Hi_1613	1	5144801	5144934	3.32984	5144857	2.01	1.46774e-07
Hi_1614	1	5145106	5145225	2.54797	5145165	2.01	0.0134492
Hi_1615	1	5145316	5145428	3.17347	5145366	2.01	1.73077e-12
Hi_1616	1	5145762	5145863	3.569	5145853	2.52	0.00374137
Hi_1617	1	5146553	5146691	2.20763	5146581	1.5	0.289864
Hi_1618	1	5147069	5147190	2.19843	5147141	1.5	0.00226038
Hi_1619	1	5147809	5148121	3.02629	5147938	2.01	4.39307e-13
Hi_1620	1	5148190	5148341	2.26282	5148269	1.5	7.45633e-15
Hi_1621	1	5148452	5148587	2.70435	5148516	1.5	2.95404e-05
Hi_1622	1	5149295	5149463	2.29962	5149403	1.5	1.18617e-05
Hi_1623	1	5149524	5149644	2.02366	5149574	1.5	0.335349
Hi_1624	1	5149817	5149930	2.61236	5149862	1.5	9.80461e-07
Hi_1625	1	5150492	5150605	2.13404	5150558	1.5	0.00966801
Hi_1626	1	5152178	5152290	2.19843	5152240	1.5	0.00482023
Hi_1627	1	5156063	5156206	2.12485	5156135	1.5	0.000330981
Hi_1628	1	5156964	5157087	2.68595	5157010	2.01	1.35079e-07
Hi_1629	1	5157839	5157847	40.2157	5157847	39.75	5.30245e-115
Hi_1630	1	5158092	5158279	2.4008	5158201	1.5	9.25575e-18
Hi_1631	1	5159347	5159494	5.68465	5159441	4.05	8.47594e-125
Hi_1632	1	5161613	5161727	2.58477	5161674	1.5	0.00233586
Hi_1633	1	5162018	5162150	1.85809	5162090	1.5	0.466536
Hi_1634	1	5162831	5163133	2.49278	5163088	1.5	7.0612e-08
Hi_1635	1	5169498	5169673	2.03286	5169528	1.5	0.0197422
Hi_1636	1	5170846	5170988	1.8029	5170848	1.5	0.0158316
Hi_1637	1	5171078	5171196	2.04206	5171141	1.5	0.00134839
Hi_1638	1	5172138	5172246	5.61106	5172214	3.54	7.62464e-52
Hi_1639	1	5173225	5173511	2.89752	5173297	2.01	6.12517e-50
Hi_1640	1	5173616	5173765	5.49148	5173692	4.05	2.06561e-63
Hi_1641	1	5174071	5174311	4.70042	5174108	3.54	9.47793e-31
Hi_1642	1	5174817	5174829	23.8884	5174818	23.43	6.58287e-88
Hi_1643	1	5175708	5175888	5.3719	5175842	3.03	3.16259e-88
Hi_1644	1	5179369	5179476	1.97767	5179406	1.5	2.86115e-07
Hi_1645	1	5179911	5180012	3.09068	5179984	2.01	3.29389e-11
Hi_1646	1	5180450	5180695	2.30881	5180650	1.5	0.0371883
Hi_1647	1	5201503	5201669	3.66099	5201626	2.52	5.03786e-30
Hi_1648	1	5219030	5219138	2.89752	5219072	1.5	3.57973e-08
Hi_1649	1	5223855	5224005	2.08805	5223944	1.5	0.00599618
Hi_1650	1	5232905	5233016	5.25232	5232956	3.03	1.11434e-65
Hi_1651	1	5234335	5234459	1.7937	5234393	1.5	0.00108726
Hi_1652	1	5244953	5245083	2.29962	5245020	1.5	0.000862215
Hi_1653	1	5245284	5245439	2.30881	5245353	1.5	0.00107157
Hi_1654	1	5247628	5247731	2.15244	5247693	1.5	4.47461e-13
Hi_1655	1	5248916	5249064	2.63996	5248986	1.5	8.82895e-05
Hi_1656	1	5249559	5249692	2.3732	5249601	1.5	2.75976e-06
Hi_1657	1	5249969	5250087	3.49542	5250037	2.01	2.7575e-14
Hi_1658	1	5256250	5256365	2.57557	5256313	1.5	1.66897e-15
Hi_1659	1	5257614	5257786	2.59397	5257728	1.5	8.04755e-06
Hi_1660	1	5258033	5258215	2.92511	5258154	2.01	3.10765e-11
Hi_1661	1	5259431	5259541	1.97767	5259500	1.5	0.00901265
Hi_1662	1	5266067	5266183	2.26282	5266108	1.5	0.00523052
Hi_1663	1	5268108	5268235	2.91591	5268160	2.01	9.82772e-14
Hi_1664	1	5270161	5270275	7.93827	5270204	4.56	6.93917e-150
Hi_1665	1	5271884	5271985	3.67019	5271894	3.03	2.89787e-46
Hi_1666	1	5272868	5272997	5.05916	5272948	3.03	1.14336e-85
Hi_1667	1	5306473	5306882	2.74114	5306787	1.5	8.17519e-16
Hi_1668	1	5307139	5307320	2.71355	5307248	2.01	4.34761e-06
Hi_1669	1	5307843	5308020	3.15507	5307967	2.01	1.73371e-12
Hi_1670	1	5308289	5308432	3.15507	5308358	2.01	1.7327e-15
Hi_1671	1	5313901	5314073	2.28122	5313951	1.5	0.00214403
Hi_1672	1	5314875	5315050	2.44679	5315018	1.5	0.447057
Hi_1673	1	5315483	5315591	5.18793	5315537	3.54	1.7405e-48
Hi_1674	1	5315777	5315979	2.48359	5315927	1.5	3.55006e-09
Hi_1675	1	5320752	5320774	22.2327	5320761	21.9	1.74093e-146
Hi_1676	1	5321321	5321495	2.9803	5321435	1.5	2.51332e-12
Hi_1677	1	5326169	5326290	3.82656	5326240	2.52	9.54006e-16
Hi_1678	1	5327011	5327220	2.93431	5327205	2.01	3.93985e-14
Hi_1679	1	5327396	5327658	3.31145	5327610	2.01	7.15099e-15
Hi_1680	1	5328181	5328321	1.8213	5328208	1.5	2.09608e-05
Hi_1681	1	5330514	5330704	2.79633	5330639	1.5	3.59614e-11
Hi_1682	1	5330895	5331005	2.03286	5330953	1.5	4.68292e-05
Hi_1683	1	5359603	5359710	2.45599	5359640	1.5	0.00703675
Hi_1684	1	5360014	5360136	2.14324	5360078	1.5	0.00114488
Hi_1685	1	5360223	5360328	2.06965	5360296	1.5	0.0147312
Hi_1686	1	5365681	5365884	3.16427	5365749	1.5	5.56772e-15
Hi_1687	1	5366450	5366552	3.02629	5366487	2.52	3.92703e-27
Hi_1688	1	5368883	5369013	2.80553	5368962	1.5	0.000142695
Hi_1689	1	5369131	5369294	2.77794	5369217	2.01	0.0142724
Hi_1690	1	5369372	5369568	2.20763	5369428	1.5	5.49686e-49
Hi_1691	1	5372790	5372917	2.48359	5372846	1.5	0.0027879
Hi_1692	1	5383122	5383225	2.21683	5383171	1.5	4.79643e-13
Hi_1693	1	5383874	5384013	1.74771	5383948	1.5	1.03333e-05
Hi_1694	1	5387750	5387870	2.42839	5387801	1.5	5.19498e-15
Hi_1695	1	5396953	5397123	2.81473	5397000	1.5	3.80324e-09
Hi_1696	1	5401600	5401804	3.17347	5401760	2.01	7.53524e-16
Hi_1697	1	5401989	5402181	2.03286	5402019	1.5	0.0532376
Hi_1698	1	5403407	5403608	2.52038	5403542	1.5	6.43203e-07
Hi_1699	1	5412637	5412745	2.09725	5412680	1.5	0.258115
Hi_1700	1	5415835	5415989	2.64916	5415884	2.01	2.27717e-05
Hi_1701	1	5416600	5416733	2.13404	5416690	1.5	1.10195e-14
Hi_1702	1	5427541	5427543	20.0802	5427541	19.86	2.53877e-19
Hi_1703	1	5428117	5428304	7.1656	5428237	5.58	2.79311e-211
Hi_1704	1	5428614	5428717	2.70435	5428670	2.01	2.6912e-06
Hi_1705	1	5429609	5429940	2.13404	5429754	1.5	0.0907924
Hi_1706	1	5430073	5430258	2.80553	5430152	1.5	0.000435328
Hi_1707	1	5430683	5430942	2.33641	5430721	1.5	9.19063e-05
Hi_1708	1	5431186	5431345	2.70435	5431250	1.5	3.57179e-29
Hi_1709	1	5431724	5432121	2.15244	5431923	1.5	8.17407e-06
Hi_1710	1	5432308	5432412	2.51118	5432347	1.5	1.54934e-06
Hi_1711	1	5432684	5432917	2.4008	5432801	1.5	6.02469e-05
Hi_1712	1	5433543	5433676	2.85152	5433587	1.5	4.47953e-09
Hi_1713	1	5434890	5434994	3.83576	5434933	3.03	4.68447e-41
Hi_1714	1	5435201	5435331	2.11565	5435275	1.5	4.00411e-41
Hi_1715	1	5437707	5437845	3.67939	5437735	2.52	1.85559e-40
Hi_1716	1	5440891	5440997	2.24443	5440964	1.5	1.226e-05
Hi_1717	1	5442520	5442660	5.04076	5442608	3.03	1.40794e-61
Hi_1718	1	5448856	5448968	9.70438	5448900	5.58	3.72158e-215
Hi_1719	1	5449147	5449273	5.90541	5449198	4.05	8.95781e-106
Hi_1720	1	5449450	5449565	3.63339	5449519	2.01	5.18224e-40
Hi_1721	1	5450328	5450450	2.29042	5450398	1.5	0.0191494
Hi_1722	1	5451016	5451229	2.3824	5451069	1.5	0.00587395
Hi_1723	1	5460102	5460257	1.96847	5460112	1.5	0.00210799
Hi_1724	1	5466215	5466219	10.2839	5466218	10.17	9.17283e-16
Hi_1725	1	5475084	5475196	7.85549	5475147	7.11	6.63591e-170
Hi_1726	1	5479343	5479447	2.78713	5479388	2.01	7.73817e-12
Hi_1727	1	5479650	5479760	7.96587	5479724	6.09	5.43796e-146
Hi_1728	1	5480163	5480307	2.29042	5480232	1.5	0.124796
Hi_1729	1	5480517	5480699	3.50461	5480580	2.52	2.05594e-27
Hi_1730	1	5493257	5493423	2.16164	5493371	1.5	0.0225387
Hi_1731	1	5517606	5517643	9.98953	5517616	9.66	4.3195e-81
Hi_1732	1	5541578	5541600	2.64916	5541599	2.52	3.64678e-07
Hi_1733	1	5552977	5553009	2.14324	5552977	2.01	1.00306e-06
Hi_1734	1	5562253	5562290	1.8213	5562268	1.5	3.74012e-08
Hi_1735	2	37137	37239	13.3613	37195	7.11	1
Hi_1736	2	48074	48185	3.1808	48120	1.5	3.92896e-14
Hi_1737	2	57478	57593	4.10033	57541	2.01	2.50558e-40
Hi_1738	2	65963	66094	2.05486	66036	1.5	4.62039e-05
Hi_1739	2	71819	71925	6.65248	71870	5.07	3.13442e-99
Hi_1740	2	72467	72569	25.8968	72521	17.31	0
Hi_1741	2	73284	73464	1.88596	73297	1.5	9.43542e-13
Hi_1742	2	79205	79317	2.5803	79247	1.5	1.68352e-08
Hi_1743	2	80396	80522	3.91267	80431	2.52	5.02849e-38
Hi_1744	2	80754	80879	3.01191	80802	2.52	3.70698e-44
Hi_1745	2	81857	82001	2.06424	81973	1.5	3.74882e-06
Hi_1746	2	82373	82599	2.36449	82446	1.5	1.70243e-06
Hi_1747	2	82638	82808	2.09239	82713	1.5	3.23193e-05
Hi_1748	2	83771	83875	2.73981	83824	1.5	1.60074e-12
Hi_1749	2	89588	89716	2.09239	89667	1.5	0.0879283
Hi_1750	2	107468	107629	3.51859	107573	2.52	1.33206e-39
Hi_1751	2	107710	107912	2.10177	107855	1.5	1.24687e-11
Hi_1752	2	108519	108849	2.15807	108588	1.5	0.0342979
Hi_1753	2	111426	111540	2.73981	111503	2.01	0.000464752
Hi_1754	2	111696	111950	2.53338	111764	1.5	1.58434e-05
Hi_1755	2	112643	112814	2.50524	112704	1.5	2.88108e-06
Hi_1756	2	113479	113594	6.30531	113550	4.56	7.25299e-141
Hi_1757	2	114144	114258	4.34428	114194	2.52	3.39691e-79
Hi_1758	2	114656	114797	2.24251	114734	1.5	7.55455e-11
Hi_1759	2	122497	122639	1.99856	122523	1.5	2.60395e-09
Hi_1760	2	128111	128271	2.45832	128230	1.5	1.2176e-26
Hi_1761	2	132267	132399	3.36846	132331	2.52	7.43528e-29
Hi_1762	2	132841	133120	3.32155	132996	2.01	2.01046e-25
Hi_1763	2	133504	133691	2.76796	133596	2.01	6.04198e-09
Hi_1764	2	133898	134009	9.0545	133955	6.09	4.06345e-176
Hi_1765	2	134586	134876	3.27463	134812	2.01	1.2527e-18
Hi_1766	2	135134	135235	1.7546	135189	1.5	0.0418994
Hi_1767	2	135276	135600	2.22375	135567	1.5	0.024435
Hi_1768	2	135722	135848	1.84843	135758	1.5	0.187217
Hi_1769	2	136420	136543	1.69831	136489	1.5	2.28663e-10
Hi_1770	2	136578	136682	1.79213	136662	1.5	0.0614462
Hi_1771	2	140305	140418	2.66474	140356	1.5	8.71489e-15
Hi_1772	2	142462	142585	2.17683	142554	1.5	0.140996
Hi_1773	2	152018	152184	2.1956	152153	1.5	0.0544999
Hi_1774	2	152569	152673	2.07362	152639	1.5	0.518392
Hi_1775	2	153622	153934	2.80549	153880	1.5	0.999998
Hi_1776	2	153637	153775	2.11115	153700	2.01	0.940622
Hi_1777	2	154739	154978	2.80549	154885	2.01	1
Hi_1778	2	155068	155181	2.98376	155126	2.01	0.441516
Hi_1779	2	156451	156562	9.85205	156507	8.13	6.0492e-231
Hi_1780	2	161615	161736	1.99856	161677	1.5	5.37506e-05
Hi_1781	2	162442	162548	4.58824	162491	3.54	2.92818e-55
Hi_1782	2	163326	163442	4.40058	163364	3.54	1.57807e-43
Hi_1783	2	163498	163611	5.94876	163570	4.05	3.39121e-61
Hi_1784	2	164029	164211	1.90473	164047	1.5	4.36174e-08
Hi_1785	2	164773	164909	2.31758	164845	1.5	5.45504e-05
Hi_1786	2	165935	166059	2.31758	165996	1.5	5.75632e-11
Hi_1787	2	169558	169662	1.74522	169585	1.5	0.00373995
Hi_1788	2	180971	181096	4.24107	181030	3.03	4.71743e-48
Hi_1789	2	182216	182318	2.1393	182267	1.5	0.00142216
Hi_1790	2	182825	182976	2.35511	182845	1.5	0.0094922
Hi_1791	2	183113	183262	2.64598	183195	1.5	7.56429e-06
Hi_1792	2	186771	186969	2.35511	186841	1.5	2.86787e-22
Hi_1793	2	187861	188030	2.00794	188012	1.5	1.22677e-05
Hi_1794	2	188487	188588	1.73584	188536	1.5	0.00379771
Hi_1795	2	188835	188949	2.27066	188873	1.5	4.95296e-06
Hi_1796	2	199821	199934	2.15807	199892	1.5	0.111263
Hi_1797	2	202135	202236	21.7777	202192	14.25	0
Hi_1798	2	204862	205077	2.4677	204988	1.5	0.000146852
Hi_1799	2	215041	215323	2.75857	215104	1.5	3.20469e-07
Hi_1800	2	215618	216216	2.43017	215892	1.5	5.73924e-09
Hi_1801	2	216371	216480	1.73584	216409	1.5	0.809585
Hi_1802	2	216824	216958	2.53338	216915	2.01	4.43741e-28
Hi_1803	2	221291	221427	2.083	221320	1.5	1.07347e-05
Hi_1804	2	225730	226078	2.57092	225821	1.5	0.12014
Hi_1805	2	228147	228277	2.39264	228223	1.5	2.83119e-13
Hi_1806	2	228961	229074	2.16745	229029	1.5	0.00160582
Hi_1807	2	229485	229605	2.67413	229534	1.5	1.91061e-05
Hi_1808	2	230152	230265	9.27031	230206	6.09	1.62026e-130
Hi_1809	2	230501	230697	2.72104	230615	1.5	4.15937e-16
Hi_1810	2	231036	231146	9.59871	231100	6.09	7.98672e-165
Hi_1811	2	231419	231630	2.47709	231497	1.5	2.00513e-08
Hi_1812	2	231781	231918	2.57092	231860	1.5	7.24877e-05
Hi_1813	2	232467	232686	2.97438	232504	2.01	2.21089e-11
Hi_1814	2	232829	233024	2.60845	232837	2.01	4.56974e-09
Hi_1815	2	233553	233685	2.51462	233617	2.01	4.00097e-10
Hi_1816	2	240444	240553	2.07362	240491	1.5	0.000504339
Hi_1817	2	249872	249997	2.31758	249934	1.5	0.000252796
Hi_1818	2	257388	257527	3.60304	257452	2.52	3.44323e-31
Hi_1819	2	257910	258036	3.06821	257971	2.01	1.8858e-25
Hi_1820	2	258841	258959	5.02924	258885	3.54	2.97468e-43
Hi_1821	2	259270	259377	3.12451	259310	2.52	7.5003e-22
Hi_1822	2	259584	259687	2.06424	259660	1.5	0.865866
Hi_1823	2	259793	259926	3.58427	259877	2.52	1.39328e-12
Hi_1824	2	260891	261010	2.03609	260949	1.5	0.0955083
Hi_1825	2	261256	261373	1.96103	261317	1.5	0.00158891
Hi_1826	2	275899	276004	1.98918	275957	1.5	0.00106674
Hi_1827	2	282957	283134	2.21437	283099	1.5	1.70066e-15
Hi_1828	2	285377	285482	5.72357	285431	3.54	2.88636e-56
Hi_1829	2	285619	285752	4.26922	285676	3.03	1.89616e-61
Hi_1830	2	291110	291220	2.29881	291176	1.5	0.25576
Hi_1831	2	313529	313684	1.93288	313624	1.5	0.0239237
Hi_1832	2	315564	315673	2.86179	315596	2.01	3.709e-24
Hi_1833	2	324755	324880	2.53338	324803	1.5	0.000972025
Hi_1834	2	326200	326309	4.54133	326277	3.03	2.51341e-36
Hi_1835	2	326636	326746	4.85096	326678	3.54	2.33087e-40
Hi_1836	2	326889	327069	1.99856	326917	1.5	0.00182779
Hi_1837	2	328115	328247	2.05486	328127	1.5	0.516334
Hi_1838	2	330814	331025	2.70228	330876	1.5	5.90112e-10
Hi_1839	2	331417	331622	2.24251	331521	1.5	4.036e-09
Hi_1840	2	332631	332740	2.87117	332702	1.5	2.74827e-16
Hi_1841	2	335015	335196	2.1956	335140	1.5	4.11012e-05
Hi_1842	2	339786	340085	2.43017	340055	1.5	1.93483e-21
Hi_1843	2	343457	343600	2.12054	343528	1.5	4.66979e-06
Hi_1844	2	351966	352143	3.84699	352099	2.52	1.65875e-22
Hi_1845	2	352218	352390	4.42873	352286	3.03	9.89696e-57
Hi_1846	2	352549	352891	5.90185	352596	4.05	1.98462e-162
Hi_1847	2	352988	353089	4.23169	353065	3.54	1.05617e-32
Hi_1848	2	353339	353458	6.6431	353386	5.07	2.63582e-74
Hi_1849	2	353547	353689	4.52256	353610	3.03	1.83071e-42
Hi_1850	2	353779	353887	4.60701	353816	3.54	2.70523e-42
Hi_1851	2	354181	354349	2.16745	354297	1.5	2.04123e-14
Hi_1852	2	355856	355993	6.26778	355883	3.03	1.03241e-102
Hi_1853	2	358529	358647	3.87514	358580	2.52	1.5395e-46
Hi_1854	2	358949	359084	2.15807	359022	1.5	0.225618
Hi_1855	2	373324	373461	2.39264	373394	1.5	2.77226e-06
Hi_1856	2	377116	377260	2.59906	377183	1.5	1.03614e-19
Hi_1857	2	380788	380928	2.00794	380858	1.5	0.000656364
Hi_1858	2	386593	386708	2.48647	386631	1.5	0.000779488
Hi_1859	2	387747	387848	2.03609	387784	1.5	0.00249599
Hi_1860	2	397181	397376	2.38326	397246	1.5	0.029583
Hi_1861	2	398314	398470	1.91411	398395	1.5	0.175287
Hi_1862	2	400408	400532	2.10177	400473	1.5	0.0131411
Hi_1863	2	403566	403696	2.81487	403647	1.5	1.36992e-06
Hi_1864	2	403773	404040	2.43956	403973	1.5	0.000469106
Hi_1865	2	404748	405006	2.45832	404825	1.5	1.23912e-08
Hi_1866	2	405074	405228	1.77337	405153	1.5	0.235421
Hi_1867	2	410240	410679	2.14869	410619	1.5	6.58536e-34
Hi_1868	2	411252	411416	2.29881	411396	1.5	0.34796
Hi_1869	2	412691	412868	3.15266	412731	2.01	1.37671e-50
Hi_1870	2	413457	413619	2.43017	413560	1.5	0.000241603
Hi_1871	2	414044	414229	3.24648	414115	2.01	0.00171647
Hi_1872	2	414334	414768	2.53338	414677	1.5	7.71946e-33
Hi_1873	2	420186	420315	2.43017	420219	1.5	3.85018e-09
Hi_1874	2	421790	421900	1.9235	421825	1.5	0.0103903
Hi_1875	2	422448	422552	2.06424	422521	1.5	0.00481178
Hi_1876	2	422902	423003	2.6366	422955	2.01	1.23442e-09
Hi_1877	2	437992	438123	2.34573	438049	1.5	0.0510522
Hi_1878	2	442751	442859	3.10574	442826	2.01	1.36992e-06
Hi_1879	2	442963	443101	2.54277	443022	1.5	0.333326
Hi_1880	2	443171	443283	2.965	443246	2.01	0.00246592
Hi_1881	2	443361	443497	2.77734	443458	2.01	0.000829047
Hi_1882	2	443970	444122	4.48503	443998	3.54	1.65481e-68
Hi_1883	2	449736	449898	2.28005	449835	1.5	0.000965524
Hi_1884	2	450735	450850	2.54277	450808	1.5	0.0013003
Hi_1885	2	464210	464329	3.57489	464273	2.01	3.39247e-40
Hi_1886	2	465062	465167	6.98088	465092	4.56	1.74193e-138
Hi_1887	2	465798	465997	3.53736	465949	2.52	4.95842e-18
Hi_1888	2	466384	466527	4.20354	466421	3.03	1.83448e-23
Hi_1889	2	466717	466914	4.25984	466849	3.03	5.69169e-33
Hi_1890	2	467149	467377	4.74775	467212	3.03	3.77813e-86
Hi_1891	2	467526	467627	5.93938	467554	5.07	8.2618e-72
Hi_1892	2	477228	477364	2.58968	477285	2.01	2.134e-10
Hi_1893	2	478603	478752	2.34573	478682	1.5	1.15039e-08
Hi_1894	2	492387	492651	2.99315	492451	1.5	9.83468e-06
Hi_1895	2	498186	498531	2.69289	498335	1.5	5.53575e-25
Hi_1896	2	498609	498813	2.88993	498754	2.01	0.00401129
Hi_1897	2	504405	504537	1.95164	504478	1.5	0.134435
Hi_1898	2	516417	516830	2.17683	516522	1.5	0.0523594
Hi_1899	2	516934	517131	3.91267	517070	3.03	1.67596e-65
Hi_1900	2	517264	517424	2.16745	517372	1.5	0.170731
Hi_1901	2	517659	517766	3.34031	517702	2.52	1.69095e-12
Hi_1902	2	518046	518225	4.82281	518090	3.03	2.67687e-60
Hi_1903	2	522704	522917	2.18622	522779	1.5	1.75014e-12
Hi_1904	2	523109	523210	8.31325	523145	6.6	1.61024e-146
Hi_1905	2	523521	523625	11.0906	523578	9.15	2.66983e-189
Hi_1906	2	523909	524012	4.58824	523937	3.54	4.03823e-37
Hi_1907	2	524056	524157	4.50379	524106	3.54	1.28976e-37
Hi_1908	2	524440	524547	5.32949	524506	4.05	2.15803e-69
Hi_1909	2	524724	524839	2.50524	524790	1.5	0.00808717
Hi_1910	2	525293	525426	18.8972	525388	16.29	0
Hi_1911	2	526132	526288	4.7196	526227	3.54	7.00127e-26
Hi_1912	2	526397	526593	4.10971	526526	3.03	1.23844e-11
Hi_1913	2	526903	527047	5.65789	526943	4.05	6.03582e-50
Hi_1914	2	527392	527495	3.98773	527446	3.03	2.81812e-20
Hi_1915	2	527613	527845	3.49044	527774	2.52	1.39885e-39
Hi_1916	2	528205	528314	2.91808	528272	2.52	1.46689e-39
Hi_1917	2	528398	528521	3.80946	528459	3.03	1.14331e-47
Hi_1918	2	528675	528787	2.58968	528693	2.01	7.24497e-25
Hi_1919	2	531388	531530	1.8672	531494	1.5	0.00134568
Hi_1920	2	534562	534670	2.91808	534593	1.5	1.34282e-06
Hi_1921	2	536111	536212	1.96103	536183	1.5	5.7668e-05
Hi_1922	2	539342	539470	1.89535	539391	1.5	0.000144438
Hi_1923	2	539680	539987	2.62721	539742	1.5	0.000605417
Hi_1924	2	540714	540818	3.09636	540745	2.01	6.67126e-09
Hi_1925	2	541974	542094	2.02671	542071	1.5	0.0294743
Hi_1926	2	544358	544473	2.02671	544403	1.5	8.84369e-05
Hi_1927	2	553726	553833	2.73981	553776	1.5	0.0592521
Hi_1928	2	555936	556067	1.90473	555988	1.5	0.00129717
Hi_1929	2	567305	567420	2.17683	567361	1.5	1.39758e-06
Hi_1930	2	569075	569185	2.89932	569138	1.5	3.56588e-07
Hi_1931	2	570137	570300	3.5655	570163	2.01	1.98786e-48
Hi_1932	2	571386	571488	1.9235	571453	1.5	0.0628354
Hi_1933	2	572558	572690	3.16204	572599	1.5	1.50504e-11
Hi_1934	2	573147	573285	2.60845	573190	1.5	0.0294425
Hi_1935	2	573379	573582	1.95164	573511	1.5	0.11023
Hi_1936	2	573646	573846	2.71166	573685	2.01	0.000818259
Hi_1937	2	574438	574614	2.73981	574488	1.5	1.61465e-18
Hi_1938	2	576244	576347	3.93144	576303	2.52	3.82548e-41
Hi_1939	2	576783	576910	12.7045	576853	11.19	0
Hi_1940	2	577381	577555	2.22375	577426	1.5	0.856747
Hi_1941	2	577970	578083	6.66186	578034	4.56	2.40106e-80
Hi_1942	2	588975	589153	1.93288	589003	1.5	0.0346833
Hi_1943	2	601369	601648	2.73981	601569	1.5	0.0697779
Hi_1944	2	601899	602023	2.965	601960	2.01	1.59704e-07
Hi_1945	2	602169	602368	2.73981	602296	1.5	1.20602e-15
Hi_1946	2	602605	602723	5.71419	602665	3.03	7.68101e-46
Hi_1947	2	603654	603825	2.64598	603714	2.01	1.26129e-08
Hi_1948	2	603849	604137	3.33093	603924	2.01	0.00012792
Hi_1949	2	606324	606429	12.6106	606368	8.64	2.7793e-261
Hi_1950	2	606660	606770	8.57597	606728	6.6	1.65749e-147
Hi_1951	2	607005	607115	15.8665	607055	13.23	0
Hi_1952	2	607479	607687	2.23313	607527	1.5	1.30852e-13
Hi_1953	2	610380	610528	2.49585	610453	1.5	0.00808792
Hi_1954	2	612961	613079	2.26128	613030	1.5	0.0299876
Hi_1955	2	614176	614292	2.32696	614227	1.5	0.00907364
Hi_1956	2	619597	619719	2.27066	619670	1.5	4.71217e-07
Hi_1957	2	620351	620472	2.23313	620418	1.5	1.54368e-06
Hi_1958	2	623721	623832	3.42476	623791	2.01	0.0208045
Hi_1959	2	625849	625969	9.66439	625951	7.62	7.34104e-131
Hi_1960	2	626458	626571	4.94479	626522	1.5	1.16014e-34
Hi_1961	2	627625	627736	10.0585	627692	8.13	8.78125e-230
Hi_1962	2	628530	628687	2.21437	628654	1.5	0.0839393
Hi_1963	2	628958	629127	2.05486	629027	1.5	0.289142
Hi_1964	2	630630	630731	1.82028	630637	1.5	0.0036612
Hi_1965	2	631330	631474	2.1956	631399	1.5	1.1686e-07
Hi_1966	2	631945	632133	2.4677	631982	1.5	6.15136e-10
Hi_1967	2	653080	653289	2.1393	653143	1.5	0.0111822
Hi_1968	2	658443	658546	3.60304	658503	2.01	1.68713e-22
Hi_1969	2	659864	660023	1.94226	659910	1.5	0.00073531
Hi_1970	2	670045	670197	2.47709	670119	1.5	0.0250372
Hi_1971	2	670222	670386	3.00253	670332	1.5	1.26274e-08
Hi_1972	2	672083	672227	2.45832	672158	1.5	0.0173201
Hi_1973	2	672282	672514	2.10177	672354	1.5	0.655569
Hi_1974	2	672925	673054	2.71166	673002	1.5	1.8287e-18
Hi_1975	2	674413	674514	8.03177	674460	5.07	2.28099e-109
Hi_1976	2	674881	674987	8.49153	674909	5.58	4.17524e-155
Hi_1977	2	677544	677770	2.41141	677714	1.5	0.669489
Hi_1978	2	678055	678205	1.8672	678171	1.5	1.42773e-07
Hi_1979	2	683994	684131	2.4677	684061	1.5	5.40007e-17
Hi_1980	2	687078	687261	3.32155	687184	2.01	2.63562e-25
Hi_1981	2	688685	688807	2.30819	688741	1.5	3.74882e-06
Hi_1982	2	701951	702058	2.43956	702003	1.5	0.00406628
Hi_1983	2	704244	704354	2.69289	704284	2.01	0.0112499
Hi_1984	2	708915	709031	2.23313	708987	1.5	7.36786e-05
Hi_1985	2	713718	713879	2.36449	713775	1.5	0.827126
Hi_1986	2	715162	715271	6.65248	715220	4.05	6.09766e-86
Hi_1987	2	715362	715565	2.09239	715453	1.5	0.0502179
Hi_1988	2	716002	716129	4.34428	716065	2.52	7.45032e-25
Hi_1989	2	716517	716698	2.2519	716645	1.5	1.62462e-12
Hi_1990	2	719869	720019	2.524	719916	1.5	2.2244e-05
Hi_1991	2	728560	728687	1.97041	728610	1.5	0.00209996
Hi_1992	2	732191	732313	2.36449	732262	1.5	0.00158374
Hi_1993	2	732621	732822	2.55215	732754	1.5	2.61189e-21
Hi_1994	2	735489	735608	2.45832	735548	1.5	0.999792
Hi_1995	2	735681	735820	3.2934	735743	2.01	0.000108756
Hi_1996	2	736318	736600	2.54277	736524	1.5	0.0256682
Hi_1997	2	736808	737142	3.36846	737078	2.01	2.2569e-19
Hi_1998	2	737337	737461	2.42079	737389	2.01	1.10661e-19
[truncated: 5,540 more rows]
