# Supplementary material for: Genome-Wide Characterization of the Phosphate Starvation Response in Schizosaccharomyces pombe
Source: BMC Genomics. 2012 Dec 12;13:697. doi: 10.1186/1471-2164-13-697 (PMC3556104; doi:10.1186/1471-2164-13-697)
Supplement: Additional file 9 — Table S4. Gene Ontology Enrichment for Pho7 Dependent Genes Identified via Microarray and ChIP-Seq Analysis. Genes possessing a pho7+-dependency independent of Pi availability were cross-referenced with the Pho7-TAP peak list to identify pho7+-regulated genes with promoters enriched by Pho7-TAP. Thresholds for induction and peak enrichment are described in materials and methods. The gene set was processed through the AmiGO toolkit [34,52-55] and GO terms containing at least 3 genes with p-values ≤ 0.01 are displayed. [file 1471-2164-13-697-S9.xlsx]

## Sheet: Table 4
Table 4. Gene Ontology Enrichment for Pho7 Dependent Genes Identified via Microarray and ChIP-Seq Analysis Table
GO Accession Numbera	Description	P-valueb	Sample Frequencyc	Background Frequencyd	Genes
GO:0055085	transmembrane transport	2.27e-06	15/63 (23.8%)	289/4914 (5.9%)	aat1+, SPBC409.80, zrt1+, fio1+, ctr4+, SPAC869.05, SPBC8E4.01c, str3+, SPAC23D3.12, SPBPB10D8.01, fip1+, SPAC1635.01, SPBC1703.13, SPBC1271.09, ght2+
GO:0006811	ion transport	3.72e-07	11/63 (17.5%)	125/4914 (2.5%)	zrt1+, fio1+, ctr4+, SPAC869.05c, SPBC8E4.01c, str3+, SPAC23D3.12, fip1+, SPAC1635.01, SPBC1703.13c, SPBC1271.09
GO:0006820	anion transport	2.97e-07	6/63 (9.5%)	23/4914 (0.5%)	SPAC869.05c, SPBC8E4.01c, SPAC23D3.12, SPAC1635.01, SPBC1703.13c, SPBC1271.09
GO:0015698	inorganic anion transport	3.01e-05	4/63 (6.3%)	15/4914 (0.3%)	SPAC869.05c, SPBC8E4.01c, SPAC23D3.12, SPBC1703.13c
GO:0006817	phosphate ion transport	0.000107	3/63 (4.8%)	8/4914 (0.2%)	SPBC8E4.01c, SPAC23D3.12, SPBC1703.13c
GO:0006812	cation transport	0.00837	5/63 (7.9%)	99/4914 (2.0%)	zrt1+, fio1+, ctr4+, str3+, fip1+
GO:0030001	metal ion transport	0.000739	5/63 (7.9%)	57/4914 (1.2%)	zrt1+, fio1+, ctr4+, str3+, fip1+
GO:0000041	transition metal ion transport	6.16e-05	5/63 (7.9%)	34/4914 (0.7%)	zrt1+, fio1+, ctr4+, str3+, fip1+
GO:0006826	iron ion transport	0.000819	3/63 (4.8%)	15/4914 (0.3%)	fio1+, str3+, fip1+
GO:0034220	ion transmembrane transport	7.01e-07	10/63 (15.9%)	106/4914 (2.2%)	zrt1+, fio1+, ctr4+, SPAC869.05c, fip1+, SPBC8E4.01c, SPAC23D3.12, SPAC1635.01, SPBC1703.13c, SPBC1271.09
GO:0035435	phosphate ion transmembrane transport	6.78e-05	3/63 (4.8%)	7/4914 (0.1%)	SPBC8E4.01c, SPAC23D3.12, SPBC1703.13c
GO:0019362	pyridine nucleotide metabolic process	0.00106	4/63 (6.3%)	36/4914 (0.7%)	SPAC9E9.09c, SPBC947.15c, gpd1+, SPAC3A11.07
GO:0046496	nicotinamide nucleotide metabolic process	0.000853	4/63 (6.3%)	34/4914 (0.7%)	SPAC9E9.09c, SPBC947.15c, gpd1+, SPAC3A11.07
GO:0019674	NAD metabolic process	0.0012	3/63 (4.8%)	17/4914 (0.3%)	SPBC947.15c, gpd1+, SPAC3A11.07
GO:0006734	NADH metabolic process	0.000107	3/63 (4.8%)	8/4914 (0.2%)	SPBC947.15c, gpd1+, SPAC3A11.07
GO:0006116	NADH oxidation	6.78e-05	3/63 (4.8%)	7/4914 (0.1%)	SPBC947.15c, gpd1+, SPAC3A11.07
GO:0042592	homeostatic process	0.00793	7/63 (11.1%)	181/4914 (3.7%)	zrt1+, sro1+, fio1+, str3+, gpd1+, fip1+, SPCC330.06c
GO:0019725	cellular homeostasis	0.0036	6/63 (9.5%)	117/4914 (2.4%)	sro1+, fio1+, str3+, gpd1+, fip1+, SPCC330.06c
GO:0006879	cellular iron ion homeostasis	0.00335	3/63 (4.8%)	24/4914 (0.5%)	fio1+, str3+, fip1+,
GO:0033212	iron assimilation	0.00016	3/63 (4.8%)	9/4914 (0.2%)	fio1+, str3+, fip1+
GO:0044282	small molecule catabolic process	0.000173	7/63 (11.1%)	94/4914 (1.9%)	car2+, SPAC9E9.09c, gpd1+, hxk2+, SPAC3G9.11c, aru1+, pfk1+
GO:0046164	alcohol catabolic process	0.0029	4/63 (6.3%)	47/4914 (1.0%)	SPAC9E9.09c, gpd1+, hxk2+, pfk1+
GO:0006091	generation of precursor metabolites and energy	0.000484	7/63 (11.1%)	111/4914 (2.3%)	SPBC947.15c, cyc1+, gpd1+, hxk2+, SPAC3G9.11c, SPAC3A11.07, pfk1+
GO:0070887	cellular response to chemical stimulus	0.00105	8/63 (12.7%)	164/4914 (3.3%)	rgs1+, hsp16+, zrt1+, sro1+, gpa2+, hsp90+, SPCC330.06c, hsr1+
GO:0042221	response to chemical stimulus	0.00235	8/63 (12.7%)	186/4914 (3.8%)	rgs1+, hsp16+, zrt1+, sro1+, gpa2+, hsp90+, SPCC330.06c, hsr1+
GO:0072524	pyridine-containing compound metabolic process	0.00106	4/63 (6.3%)	36/4914 (0.7%)	SPAC9E9.09c, SPBC947.15c, gpd1+, SPAC3A11.07
GO:0006733	oxidoreduction coenzyme metabolic process	0.0029	4/63 (6.3%)	47/4914 (1.0%)	SPAC9E9.09c, SPBC947.15c, gpd1+, SPAC3A11.07
GO:0055072	iron ion homeostasis	0.00335	3/63 (4.8%)	24/4914 (0.5%)	fio1+, str3+, fip1+
aGO Term accession numbers and descriptions are provided by the Gene Ontology Consortium [54]. The AmiGO toolkit [34] was utilized to view parent-child relationships, which have been maintained in the above table. All data presented is from GO Database Release 2011-12-10.
bP-values were calculated using the GO:TermFinder software [55]. Only those GO Terms containing ≥ 3 genes and having a p-value ≤ 0.01 were included for further analysis.
cSample genes are defined as (1) being repressed ≥ 1.5-fold by the loss of pho7+ in either phosphate replete or depleted conditions and (2) possessing one or more Pho7 binding sites within 800 bp of the translation start site in either condition.
dThe background data-set was comprised of all ORFs present in the microarrays minus genes that are not annotated in the GO database.
