# Supplementary material for: Genome-Wide Characterization of the Phosphate Starvation Response in Schizosaccharomyces pombe
Source: BMC Genomics. 2012 Dec 12;13:697. doi: 10.1186/1471-2164-13-697 (PMC3556104; doi:10.1186/1471-2164-13-697)
Supplement: Additional file 10 — Table S5. Microarray Results for pho7+-Dependent Genes Regulated by Phosphate, Iron, Copper, Osmotic, and/or Carbon Switching Stress. pho7+ genes passing the thresholds (described in materials and methods) for each stress condition assayed were tabulated with the corresponding fold-change (Log2) and p-values (based on at least two independent biological replicates). Genes regulated in multiple stress conditions by pho7+ are indicated in bold. All comparisons between stressed and non-stressed conditions (e.g., [-Pi/+Pi]) were done in a pho7+ background. Genes passing the thresholds for each array condition have fold-change (Log2) values indicated in bold. +Pi: 10 mM H2KPO4, -Pi: 0 mM H2KPO4, +Fe: 100 uM Fe(III)Cl3, -Fe: 250 uM DIP, +Cu: 100 uM Cu(II)SO4, -Cu: 100 uM BCS, 1.2M: 1.2M NaCl, 0.1M: 0.1M NaCl, G: 2% glucose, GE: 2% glycerol, 1% ethanol. [file 1471-2164-13-697-S10.xlsx]

## Sheet: Table 5
Table 5. Microarray Results for pho7+-Dependent Genes Regulated by Phosphate, Iron, Copper, Osmotic, and/or Carbon Switching Stress.
Systematic ID	Namea	Descriptionb	[-Pi/+Pi]c	p-value	[pho7+/pho7D]-Pi	p-value	[-Fe/+Fe]	p-value	[pho7+/pho7D]-Fe	p-value	[-Cu/+Cu]	p-value	[pho7+/pho7D]-Cu	p-value	[1.2M/0.1M]	p-value	[pho7+/pho7D] 1.2M	p-value	[GE/G]	p-value	[pho7+/pho7D] GE	p-value
SPAC1142.05	ctr5+	copper transporter complex subunit Ctr5	0.0959066	0.433691	0.618599	0.121091	-0.106865	1	-0.039251	1	2.82167	0.000524098	0.898221	0.0317205	0.542606	0.109537	0.613531	0.137518	-0.960033	1	0.464849	0.0979443
SPAC11D3.02c	--	ELLA family acetyltransferase (predicted)	-0.178487	1	0.478078	0.0966335	-0.826376	1	0.777034	0.0164653	2.05212	0.0322244	0.717653	0.0651325	0.0904253	0.412904	0.295843	0.306146	-0.410031	1	1.55563	0.107201
SPAC11H11.04	mam2+	pheromone p-factor receptor	0.420732	0.0161443	-0.162531	1	0.28237	0.0185332	0.286742	0.0482655	0.102964	0.0751294	-0.0410475	1	0.174161	0.120166	0.0641031	0.368298	1.81133	0.0218037	0.630445	0.055386
SPAC17G6.13	slt1+	sequence orphan Slt1	0.857995	0.0994528	0.872303	0.0626641	0.0765397	0.203188	-0.0826571	1	-3.9649	1	-0.00787397	1	0.289738	0.240962	0.720699	0.109642	-0.17623	1	-0.0767953	1
SPAC1A6.04c	plb1+	phospholipase B homolog Plb1	0.35161	0.192815	0.414032	0.0257755	-0.488231	1	0.0694614	0.0414347	0.790121	0.0641038	0.520451	0.0659828	0.314638	0.161923	0.405701	0.226525	2.47842	0.0101534	0.725441	0.0464331
SPAC1B3.03c	wis2+	cyclophilin family peptidyl-prolyl cis-trans isomerase Wis2	0.220715	0.07141	0.496238	0.115257	-0.150006	1	0.220965	0.193612	-1.76345	1	0.312916	0.22598	0.758204	0.0946698	0.743032	0.086225	-0.546286	1	-0.0419808	1
SPAC1F7.07c	fip1+	iron permease Fip1	0.411855	0.277509	0.956197	0.0612035	2.94967	0.0074375	1.07059	0.0785484	0.174033	0.383017	-0.467618	1	0.41011	0.108019	0.586247	0.217177	-0.549611	1	-1.3312	1
SPAC1F7.08	fio1+	iron transport multicopper oxidase Fio1	0.442837	0.28277	0.833124	0.0784779	2.69328	0.0011336	0.920579	0.0656312	-0.164285	1	-0.680797	1	0.678295	0.10811	0.734196	0.225087	-0.23228	1	-1.19331	1
SPAC1F8.03c	str3+	siderophore-iron transporter Str3	0.821308	0.27697	1.52137	0.15107	6.13679	0.00220738	2.64455	0.0160289	2.92751	0.0124261	-0.240616	1	0.0156702	0.493419	0.0859387	0.455758	-0.935943	1	-1.89936	1
SPAC20G8.03	itr2+	MFS myo-inositol transporter	0.281041	0.0998891	0.462334	0.0823961	0.182121	0.0102887	-0.245579	1	0.473689	0.0133572	-0.126283	1	-0.391214	1	0.26318	0.0619476	1.7578	0.00197098	0.62631	0.0296557
SPAC22F3.12c	rgs1+	regulator of G-protein signaling Rgs1	0.742183	0.0835817	0.748505	0.0615595	0.098995	0.270535	-0.193113	1	0.101901	0.235947	0.100327	0.288479	-0.0332261	1	0.0810901	0.0182066	2.45027	0.004666	0.989226	0.0327031
SPAC23G3.03	sib2+	ornithine N5 monooxygenase (predicted)	0.490335	0.0396464	0.487249	0.0538423	2.23794	0.000805346	1.10837	0.0103247	-1.18768	1	-0.0554198	1	0.0714692	0.290012	0.654879	0.0668922	0.226201	0.130292	0.0483456	0.419407
SPAC23H3.13c	gpa2+	heterotrimeric G protein alpha-2 subunit Gpa2	0.0357034	0.435505	0.556152	0.152433	0.111196	0.0223466	0.78654	0.110007	0.663516	0.0512346	0.882533	0.00813446	-0.175042	1	0.652675	0.0983284	1.42556	0.00282598	1.1789	0.00748732
SPAC27D7.11c	--	But2 family protein	0.129541	0.217048	0.621816	0.0301078	0.690517	0.0185795	1.09411	0.0374727	-0.412542	1	0.178187	0.296728	-1.01295	1	1.00838	0.253008	1.80887	0.0888537	1.53241	0.152319
SPAC29B12.10c	pgt1+	glutathione transporter Pgt1	-0.0963532	1	0.182265	0.223413	0.775201	0.0187612	1.3546	0.035366	-1.73814	1	0.240212	0.337009	-1.03129	1	0.0159879	0.479465	-0.870943	1	-0.256714	1
SPAC4F8.07c	hxk2+	hexokinase 2	0.427157	0.23215	0.541096	0.0602343	0.429748	0.0102868	0.446684	0.0457622	-0.205284	1	0.356901	0.0885755	-0.252035	1	0.511473	0.302807	1.45143	0.053949	1.13351	0.0874265
SPAC4H3.08	--	3-hydroxyacyl-CoA dehydrogenase (predicted)	0.626194	0.113419	1.89721	0.032417	0.656793	0.0233048	0.420695	0.0797517	-0.569588	1	0.447416	0.109412	0.0714814	0.454598	0.504347	0.160665	1.39886	0.028175	1.31654	0.00665926
SPAC57A10.06	mug15+	sequence orphan	-0.106443	1	-0.138122	1	0.738903	0.0268378	0.855524	0.0022214	-1.18206	1	0.0769502	0.295023	-0.241926	1	-0.41936	1	-0.236817	1	0.06557	0.442657
SPAC806.11	--	dubious	0.107493	0.319591	0.49651	0.168139	-1.02981	1	1.13022	0.0516455	2.60829	0.0281284	1.0228	0.0725537	0.464977	0.112029	0.801878	0.0569443	1.07137	0.0429107	0.74301	0.056006
SPAC869.05c	--	sulfate transporter (predicted)	-0.620359	1	0.314544	0.0611108	1.45399	0.0334754	1.41308	0.0619448	-3.79397	1	0.0383587	0.474159	-1.75728	1	-0.569091	1	1.3046	0.063459	-0.0554003	1
SPAC8E11.10	--	sorbose reductase (predicted)	-0.727192	1	0.503435	0.0347778	0.0231658	0.399978	0.958336	0.0339167	2.93352	0.00660387	0.705857	0.00342197	0.295684	0.3671	0.517191	0.0552524	-1.65775	1	0.923516	0.0773472
SPAC977.12	--	L-asparaginase (predicted)	-1.03926	1	0.462875	0.272918	0.213255	0.0584537	0.828429	0.00936033	2.84117	0.0146575	0.850142	0.000340561	0.802067	0.158107	0.844187	0.184451	-1.48756	1	0.423598	0.0403248
SPAC9E9.03	leu2+	3-isopropylmalate dehydratase Leu2 (predicted)	-0.534078	1	0.142774	0.135776	-1.35945	1	0.469767	0.0285492	2.73773	0.00815393	0.589689	0.00941148	0.229036	0.0054895	0.15631	0.0911697	0.207998	0.0960199	0.673844	0.142894
SPAC9E9.09c	--	aldehyde dehydrogenase (predicted)	1.0854	0.0374219	2.86204	0.0879932	0.440117	0.0250322	2.1357	0.0152147	-0.532433	1	3.31688	0.0111838	-0.875268	1	3.41891	0.00436556	1.63754	0.0521405	1.8892	0.0267566
SPAC9E9.11	plr1+	pyridoxal reductase Plr1	0.751505	0.0853891	0.716858	0.0271277	0.279507	0.00169061	0.190712	0.0620424	-2.69302	1	0.41687	0.144535	-0.0467543	1	1.08133	0.0858716	0.541111	0.0178311	0.68128	0.17976
SPAPB17E12.09	--	sequence orphan	0.677677	0.153071	0.130067	0.304791	0.985781	0.0132345	0.696565	0.0182632	-0.88394	1	0.365259	0.0859678	0.905226	0.149309	0.533658	0.13293	1.31979	0.0182799	0.589556	0.0866809
SPAPB8E5.05	mfm1+	M-factor precursor Mfm1	0.309442	0.0917793	0.0490852	0.146255	-0.0336864	1	-0.101164	1	0.10896	0.179602	-0.262414	1	-0.0273935	1	-0.294512	1	1.97217	0.0349839	0.808423	0.071017
SPBC1271.09	--	glycerophosphodiester transporter (predicted)	2.81328	0.068179	1.58698	0.0361884	-0.176646	1	-0.00834493	1	-0.828368	1	0.0651357	0.352795	-0.575776	1	0.0770899	0.421112	0.319497	0.266179	0.221948	0.110908
SPBC16D10.06	zrt1+	ZIP zinc transporter Zrt1	-0.861855	1	0.220202	0.192439	0.0600881	0.44122	1.39048	0.0633762	-1.55607	1	1.4088	0.00199322	1.22428	0.0414264	1.64716	0.00771197	-1.17512	1	0.420205	0.0626194
SPBC359.03c	aat1+	amino acid transporter Aat1 (predicted)	-1.07915	1	0.490859	0.145186	-0.136414	1	1.89472	0.00315594	2.38054	0.0531076	1.29921	0.0232971	-0.503293	1	0.930985	0.00315224	-0.902627	1	1.01125	0.126709
SPBC36B7.05c	--	ubiquitin-protein ligase E/phosphatidylinositol(3)-phosphate binding protein (predicted)	-0.179754	1	0.246383	0.164132	0.303165	0.0316029	0.511828	0.0521358	1.26564	0.0314164	0.399131	0.0828196	0.740061	0.0532239	0.955242	0.05726	0.22496	0.266631	0.369874	0.00120194
SPBC409.08	--	spermine family transporter (predicted)	-0.0666922	1	0.542794	0.127855	0.620323	0.0253529	1.00941	2.38701e-05	0.978466	0.0125716	0.753466	0.0223528	0.484399	0.211455	1.0058	0.0526146	-0.412141	1	0.30865	0.0130146
SPBC8E4.01c	--	inorganic phosphate transporter (predicted)	1.53649	0.086488	2.75161	0.0871227	0.483745	0.0108964	2.70443	0.00253992	2.03312	0.000305705	2.29357	0.00450642	1.1877	0.141323	2.52389	0.0321624	0.394294	0.225725	2.52009	0.0191656
SPBP16F5.08c	--	flavin dependent monooxygenase (predicted)	-0.306725	1	-0.202726	1	1.35254	0.0156811	0.609672	0.00632838	-2.95921	1	-0.452278	1	-0.819322	1	-0.821895	1	0.0952828	0.391144	-0.286949	1
SPBP4G3.02	pho1+	acid phosphatase Pho1	2.56432	0.0501946	2.72167	0.049323	0.526964	0.0323941	2.14035	0.0159055	1.04584	0.0033682	1.91119	0.0208281	0.518145	0.258993	2.68512	0.00621324	-0.767281	1	1.55979	0.0854893
SPBPB10D8.01	--	cysteine transporter (predicted)	-0.896843	1	0.213053	0.046517	1.11527	0.0678637	1.50861	0.0844681	-2.81686	1	-0.113053	1	-0.39826	1	-0.11012	1	-0.139458	1	-1.15904	1
SPBPB2B2.05	--	peptidase family C26 protein	1.00415	0.0140619	1.7203	0.0531726	0.445969	0.161688	1.38589	0.0198695	-0.185183	1	0.581681	0.0548071	-0.0583624	1	0.912491	0.0316416	0.0605328	0.389545	0.53267	0.132415
SPBPB8B6.05c	--	L-asparaginase (predicted)	-1.02653	1	0.37822	0.278031	0.131926	0.0563631	0.788102	0.00988296	2.85363	0.0166299	0.851819	0.000538616	0.698641	0.189414	0.761531	0.185423	-1.5596	1	0.342262	0.0628134
SPBPJ4664.03	mfm3+	M-factor precursor Mfm3	0.693854	0.178051	0.129476	0.266117	0.203477	0.195892	-0.308841	1	-0.0732812	1	-0.275361	1	-0.203724	1	-0.202548	1	1.89964	0.0713327	0.758557	0.0563341
SPCC1235.14	ght5+	hexose transporter Ght5	0.240757	0.032227	0.50964	0.0487179	-0.187265	1	0.038605	0.454387	1.11786	0.0796002	0.579315	0.10683	-0.270758	1	-0.166441	1	3.44276	0.0123321	0.831874	0.0415938
SPCC1393.10	ctr4+	copper transporter complex subunit Ctr4	0.132465	0.42696	1.0237	0.123623	-0.254293	1	0.494217	0.0322183	4.7406	7.48581e-05	1.09946	0.0186783	1.15396	0.0408983	1.17556	0.0734086	-2.04025	1	0.836204	0.126613
SPCC330.06c	--	thioredoxin peroxidase (predicted)	0.862543	0.0879974	1.34168	0.0214238	0.643502	0.0249932	1.00525	0.00267423	-1.43043	1	1.00552	0.00293122	-0.253447	1	1.50378	0.0527517	-0.0699202	1	0.385188	0.269943
SPCC830.07c	psi1+	DNAJ domain protein, involved in translation initiation Psi1	0.732255	0.0912193	0.871656	0.00232444	0.2595	0.105936	-0.0140668	1	-3.16397	1	-0.0140928	1	0.641544	0.168957	1.15902	0.123583	0.142576	0.144357	-0.172658	1
SPCPB1C11.03	--	cysteine transporter (predicted)	-0.114029	1	-0.516103	1	1.08651	0.00834129	0.98768	0.0826592	-1.50935	1	-0.536581	1	-1.39887	1	-0.895072	1	0.0964744	0.431971	-0.0705843	1
aGenes that are regulated in multiple stress conditions by Pho7 are indicated in bold
bDescriptions for each gene product are provided by the S. pombe GeneDB: http://old.genedb.org/genedb/pombe/index.jsp [53]
cAll comparisons between stressed and non-stressed conditions (e.g., [-Pi/+Pi]) were done in a pho7+ background. Genes passing the thresholds for each array condition have fold-change(Log2) values indicated in bold. +Pi: 10 mM H2KPO4, -Pi: 0 mM H2KPO4, +Fe: 100 uM Fe(III)Cl3, -Fe: 250 uM DIP, +Cu: 100 uM Cu(II)SO4, -Cu: 100 uM BCS, 1.2M: 1.2M NaCl, 0.1M: 0.1M NaCl, G: 2% glucose, GE: 2% glycerol,…
