# Supplementary material for: Genome-Wide Characterization of the Phosphate Starvation Response in Schizosaccharomyces pombe
Source: BMC Genomics. 2012 Dec 12;13:697. doi: 10.1186/1471-2164-13-697 (PMC3556104; doi:10.1186/1471-2164-13-697)
Supplement: Additional file 11 — Table S6. All primers utilized in this manuscript are listed with their primer ID, nucleotide sequence, and experimental purpose. [file 1471-2164-13-697-S11.xlsx]

## Sheet: Table 6
Table 6. Primers Used in This Study
Primer ID	Sequence	Purpose
ISP001	CGGAAACCCAGTGATTTTGT	ChIP-qPCR on pho1+
ISP002	TTGTTGCTGACCACCATTTT
ISP003	TTACGGGAAGTGCCGATATT
ISP004	GGATGTTTCAAGCAGCGACT
ISP005	TTTTGGTTCGGGACACATTT
ISP006	AACTAGCACATTGCCGTTCC
ISP007	TCGTTTGTGACAGGTTGGAA
ISP008	GCCAAAAAGCCAAGGAATAA
ISP009	TGGTTCGGGACACATTTACA
ISP010	CACAAACGAAACCAACAACG
ISP011	GTGCGCTTCAATGAGTTAACACTC	ChIP-qPCR on spo3+
ISP012	AGTGTGGGGAAACTTTTATTAATC
ISP013	GGTATTCATGAGGCTACTTACAAC	RT-qPCR on act1+
ISP014	CCGCTCTCATCATACTCTTGCTTG
ISP015	GCTAATAGCCTTGCAAATTCCCTC	RT-qPCR on pho1+
ISP016	CTAGCATTGCAAAGAGTGTCAAAG
ISP019	GACCCGACTTTAACGTTCATGAGC	pho7+ sequencing
ISP020	CGGCTATGCCTGGACAAAATC
ISP021	GTGGCGGTATCTAACATGGACG
ISP022	ATGACGCTCGTCCTTGTCAG
ISP023	ACAACTCTCCCTATCGTCCTG
ISP024	CATATCTCTTCTCCCTCTGC
ISP083	GGATCAAGAGTCGCACACATACTA	RT-qPCR on fio1+
ISP084	ATCGTCATTCTCGTCTAACTCCTC
ISP085	TTGGAACTGGTATACTATCGATGC	RT-qPCR on ctr4+
ISP086	TGAACAGATGAAGAGGCCTTAGTA
ISP087	CTTACTTCTCAGTTGTCTCCGTTG	RT-qPCR on gpd1+
ISP088	GTTATAAACGGCAGTGAACAAGG
ISP089	AACTGATTTCTCTTGCCTTCACTC	RT-qPCR on hxk2+
ISP090	ACACCAACATCACTCTTCTTACCA
O0375	TAGGTTATGGTTTAATGTG	RT-qPCR on yfp+
O0376	TAAACATTGTGAGAGTTATA
O0393	CATATTTCTTTTGTCTTTTTCGTTTGTCGGATCCCCGGGTTAATTAA	pho7Δ
O0394	GAAAAACAAAGGTAATATGCGCAAAAGAATTCGAGCTCGTTTAAAC
O0395	GTACCAAGTTGTTGATCATAAAGG
O0396	TTAATTAACCCGGGGATCCGACAAACGAAAAAGACAAAAGAAATATG
O0397	GTTTAAACGAGCTCGAATTCTTTTGCGCATATTACCTTTGTTTTTC
O0398	CATCTGTACGATCACATTTATCC
O0399	CGACTTCGCCCTAACACGAT
O0568	GGGACAACACCAGTGAATAATTCTTCACCTTTAGACATTGAACGCTACCTTAAAAAGTTG	Gap repair with yfp+ plasmid for pho1+ promoter
O0569	GCCAAGCTTGCATGCCTGCAGGTCGACTCTAGAGGATCCCCAGAGTGACATATAGTCTAC
O0570	GCCAAGCTTGCATGCCTGCAGGTCGACTCTAGAGGATCCCACTGGTGGTCGATTTGCTTG
O0571	GCCAAGCTTGCATGCCTGCAGGTCGACTCTAGAGGATCCCTTGGTTTTGAGCGTTCATGC
O0604	ATGTCTAAAGGTGAAGAATTATTC	Getting yfp+ fusion product for pombe gap repair
O0605	GCAGTGATGTAAACATTGTGAG
O0697	GCCAAGCTTGCATGCCTGCAGGTCGACTCTAGAGGATCCCATGTGGATTTTCTGCGGATGCATG	Gap repair with yfp+ plasmid for pho1+ promoter
O0703	GCCAAGCTTGCATGCCTGCAGGTCGACTCTAGAGGATCCCCTTGCTATACCTTAGAAAGTTA
O0869	TTTAACGTCAAGGAGAAGGAATTCCAGCTGACCACCATGCAGAAGAAAGTCGTTCAG	Pho7-TAP tagging
O0870	CATCTTCTCTTCGATCCCCGGGAATTGCCATGCCCTTATTGTCTAAAGGGATGAT
O0935	ATGAAATCAGTCGGTCATTTCGTTCCGTGGCTCACTGATACGGATCCCCGGGTTAATTAA	csk1Δ
O0936	CTTTAGGGAATGACTCAATCACGAAGGATGGTGAAGCCCGGAATTCGAGCTCGTTTAAAC
O1103	GCTTGCATGCCTGCAGGTCGACTCTAGAGGATCCCGAGAACTCGGCATTACGTG	Gap repair with yfp+ plasmid for pho1+ promoter
O1104	GCTTGCATGCCTGCAGGTCGACTCTAGAGGATCCCGACATGTTTGAACAACAGGG
O1105	GCTTGCATGCCTGCAGGTCGACTCTAGAGGATCCCGGAATAGTCGCTGCTTGAAAC
O1106	GCTTGCATGCCTGCAGGTCGACTCTAGAGGATCCCATCCGGAAATAGTTTTATTC
O1107	GCTTGCATGCCTGCAGGTCGACTCTAGAGGATCCCGAAATTAAAAACAAGTTTATG
O1108	GCTTGCATGCCTGCAGGTCGACTCTAGAGGATCCCCGTTGTTGGTTTCGTTTGTG
O1109	GGACATGTTTGAACAACAGGCATCCGGAAATAGTTTTATT
O1110	AATAAAACTATTTCCGGATGCCTGTTGTTCAAACATGTCC
